# Supplementary material for: Implicit food odour priming effects on reactivity and inhibitory control towards foods
Source: PLoS One. 2020 Jun 9;15(6):e0228830. doi: 10.1371/journal.pone.0228830 (PMC7282641; doi:10.1371/journal.pone.0228830)
Supplement: S1 Dataset — (ZIP) [file pone.0228830.s001.zip]

Archive with 2 entries (2 files):
- data-Mas-PlosOne-2020.xlsx
- ReadMe-Mas-PlosOne-F509-2020.txt
