# Supplementary material for: Implicit food odour priming effects on reactivity and inhibitory control towards foods
Source: PLoS One. 2020 Jun 9;15(6):e0228830. doi: 10.1371/journal.pone.0228830 (PMC7282641; doi:10.1371/journal.pone.0228830)
Supplement: S1 Dataset — (ZIP) [file pone.0228830.s001.zip › data-Mas-PlosOne-2020.xlsx]

## Sheet: data-Mas-PlosOne-F509-2020
	id	weight.status	type	odour	gng	CL	RT	error	omission	hunger.before	hunger.after	sex	age	edu.lvl	TAP.flexibility	TAP.gonogo
1	A480	S	CTL	P	nogo	CL+	520	0	NA	1,6	1,2	M	49	Bac--	-1,414	46
2	A480	S	LED	Q	go	CL-	490	0	0	1,6	1,2	M	49	Bac--	-1,414	46
3	A480	S	HED	R	go	CL-	510	0	1	1,6	1,2	M	49	Bac--	-1,414	46
4	A480	S	LED	P	nogo	CL+	430	1	NA	1,6	1,2	M	49	Bac--	-1,414	46
5	A480	S	HED	Q	nogo	CL+	510	0	NA	1,6	1,2	M	49	Bac--	-1,414	46
6	A480	S	HED	Q	go	CL+	360	0	0	1,6	1,2	M	49	Bac--	-1,414	46
7	A480	S	LED	Q	nogo	CL+	520	0	NA	1,6	1,2	M	49	Bac--	-1,414	46
8	A480	S	LED	P	nogo	CL+	510	0	NA	1,6	1,2	M	49	Bac--	-1,414	46
9	A480	S	HED	Q	go	CL+	360	0	0	1,6	1,2	M	49	Bac--	-1,414	46
10	A480	S	HED	P	nogo	CL+	510	0	NA	1,6	1,2	M	49	Bac--	-1,414	46
11	A480	S	CTL	Q	nogo	CL-	520	0	NA	1,6	1,2	M	49	Bac--	-1,414	46
12	A480	S	HED	R	go	CL+	390	0	0	1,6	1,2	M	49	Bac--	-1,414	46
13	A480	S	HED	R	go	CL+	370	0	0	1,6	1,2	M	49	Bac--	-1,414	46
14	A480	S	CTL	P	nogo	CL-	510	0	NA	1,6	1,2	M	49	Bac--	-1,414	46
15	A480	S	CTL	Q	go	CL+	360	0	0	1,6	1,2	M	49	Bac--	-1,414	46
16	A480	S	HED	R	go	CL+	390	0	0	1,6	1,2	M	49	Bac--	-1,414	46
17	A480	S	CTL	Q	go	CL+	400	0	0	1,6	1,2	M	49	Bac--	-1,414	46
18	A480	S	LED	Q	nogo	CL-	520	0	NA	1,6	1,2	M	49	Bac--	-1,414	46
19	A480	S	LED	R	go	CL+	330	0	0	1,6	1,2	M	49	Bac--	-1,414	46
20	A480	S	LED	Q	go	CL-	400	0	0	1,6	1,2	M	49	Bac--	-1,414	46
21	A480	S	CTL	Q	nogo	CL+	520	0	NA	1,6	1,2	M	49	Bac--	-1,414	46
22	A480	S	LED	R	nogo	CL-	520	0	NA	1,6	1,2	M	49	Bac--	-1,414	46
23	A480	S	LED	P	nogo	CL-	510	0	NA	1,6	1,2	M	49	Bac--	-1,414	46
24	A480	S	HED	Q	nogo	CL+	520	0	NA	1,6	1,2	M	49	Bac--	-1,414	46
25	A480	S	LED	P	nogo	CL+	510	0	NA	1,6	1,2	M	49	Bac--	-1,414	46
26	A480	S	CTL	P	nogo	CL-	510	0	NA	1,6	1,2	M	49	Bac--	-1,414	46
27	A480	S	CTL	R	nogo	CL-	520	0	NA	1,6	1,2	M	49	Bac--	-1,414	46
28	A480	S	CTL	P	nogo	CL+	410	1	NA	1,6	1,2	M	49	Bac--	-1,414	46
29	A480	S	CTL	Q	nogo	CL-	510	0	NA	1,6	1,2	M	49	Bac--	-1,414	46
30	A480	S	HED	P	go	CL-	490	0	0	1,6	1,2	M	49	Bac--	-1,414	46
31	A480	S	HED	R	nogo	CL+	520	0	NA	1,6	1,2	M	49	Bac--	-1,414	46
32	A480	S	CTL	Q	nogo	CL+	510	0	NA	1,6	1,2	M	49	Bac--	-1,414	46
33	A480	S	CTL	Q	nogo	CL-	520	0	NA	1,6	1,2	M	49	Bac--	-1,414	46
34	A480	S	HED	R	go	CL+	390	0	0	1,6	1,2	M	49	Bac--	-1,414	46
35	A480	S	LED	Q	nogo	CL-	510	0	NA	1,6	1,2	M	49	Bac--	-1,414	46
36	A480	S	CTL	Q	nogo	CL+	510	0	NA	1,6	1,2	M	49	Bac--	-1,414	46
37	A480	S	CTL	P	go	CL-	520	0	1	1,6	1,2	M	49	Bac--	-1,414	46
38	A480	S	HED	Q	nogo	CL+	520	0	NA	1,6	1,2	M	49	Bac--	-1,414	46
39	A480	S	LED	Q	go	CL+	340	0	0	1,6	1,2	M	49	Bac--	-1,414	46
40	A480	S	HED	R	nogo	CL+	510	0	NA	1,6	1,2	M	49	Bac--	-1,414	46
41	A480	S	CTL	R	nogo	CL-	520	0	NA	1,6	1,2	M	49	Bac--	-1,414	46
42	A480	S	CTL	P	nogo	CL+	460	1	NA	1,6	1,2	M	49	Bac--	-1,414	46
43	A480	S	HED	R	nogo	CL+	510	0	NA	1,6	1,2	M	49	Bac--	-1,414	46
44	A480	S	LED	R	go	CL-	390	0	0	1,6	1,2	M	49	Bac--	-1,414	46
45	A480	S	CTL	P	nogo	CL-	510	0	NA	1,6	1,2	M	49	Bac--	-1,414	46
46	A480	S	HED	P	nogo	CL+	400	1	NA	1,6	1,2	M	49	Bac--	-1,414	46
47	A480	S	CTL	Q	nogo	CL-	320	1	NA	1,6	1,2	M	49	Bac--	-1,414	46
48	A480	S	LED	Q	nogo	CL-	500	0	NA	1,6	1,2	M	49	Bac--	-1,414	46
49	A480	S	HED	P	nogo	CL-	420	1	NA	1,6	1,2	M	49	Bac--	-1,414	46
50	A480	S	LED	R	nogo	CL-	510	0	NA	1,6	1,2	M	49	Bac--	-1,414	46
51	A480	S	CTL	R	go	CL-	420	0	0	1,6	1,2	M	49	Bac--	-1,414	46
52	A480	S	CTL	P	go	CL+	390	0	0	1,6	1,2	M	49	Bac--	-1,414	46
53	A480	S	CTL	P	nogo	CL+	520	0	NA	1,6	1,2	M	49	Bac--	-1,414	46
54	A480	S	CTL	Q	nogo	CL+	340	1	NA	1,6	1,2	M	49	Bac--	-1,414	46
55	A480	S	HED	P	go	CL+	520	0	1	1,6	1,2	M	49	Bac--	-1,414	46
56	A480	S	CTL	Q	go	CL-	510	0	1	1,6	1,2	M	49	Bac--	-1,414	46
57	A480	S	CTL	P	go	CL+	510	0	1	1,6	1,2	M	49	Bac--	-1,414	46
58	A480	S	HED	P	go	CL-	420	0	0	1,6	1,2	M	49	Bac--	-1,414	46
59	A480	S	CTL	Q	nogo	CL+	520	0	NA	1,6	1,2	M	49	Bac--	-1,414	46
60	A480	S	CTL	P	go	CL+	420	0	0	1,6	1,2	M	49	Bac--	-1,414	46
61	A480	S	CTL	Q	go	CL-	500	0	1	1,6	1,2	M	49	Bac--	-1,414	46
62	A480	S	CTL	R	go	CL-	510	0	1	1,6	1,2	M	49	Bac--	-1,414	46
63	A480	S	CTL	R	nogo	CL+	510	0	NA	1,6	1,2	M	49	Bac--	-1,414	46
64	A480	S	HED	R	go	CL+	370	0	0	1,6	1,2	M	49	Bac--	-1,414	46
65	A480	S	HED	R	go	CL+	510	0	1	1,6	1,2	M	49	Bac--	-1,414	46
66	A480	S	HED	R	go	CL-	490	0	0	1,6	1,2	M	49	Bac--	-1,414	46
67	A480	S	CTL	P	go	CL+	410	0	0	1,6	1,2	M	49	Bac--	-1,414	46
68	A480	S	LED	R	go	CL-	390	0	0	1,6	1,2	M	49	Bac--	-1,414	46
69	A480	S	CTL	Q	nogo	CL-	530	0	NA	1,6	1,2	M	49	Bac--	-1,414	46
70	A480	S	CTL	R	go	CL+	500	0	0	1,6	1,2	M	49	Bac--	-1,414	46
71	A480	S	CTL	P	go	CL+	450	0	0	1,6	1,2	M	49	Bac--	-1,414	46
72	A480	S	CTL	Q	go	CL+	420	0	0	1,6	1,2	M	49	Bac--	-1,414	46
73	A480	S	LED	R	nogo	CL+	510	0	NA	1,6	1,2	M	49	Bac--	-1,414	46
74	A480	S	HED	R	go	CL-	480	0	0	1,6	1,2	M	49	Bac--	-1,414	46
75	A480	S	HED	R	nogo	CL-	510	0	NA	1,6	1,2	M	49	Bac--	-1,414	46
76	A480	S	LED	P	nogo	CL-	520	0	NA	1,6	1,2	M	49	Bac--	-1,414	46
77	A480	S	LED	R	nogo	CL+	520	0	NA	1,6	1,2	M	49	Bac--	-1,414	46
78	A480	S	CTL	R	nogo	CL+	510	0	NA	1,6	1,2	M	49	Bac--	-1,414	46
79	A480	S	CTL	Q	go	CL-	510	0	1	1,6	1,2	M	49	Bac--	-1,414	46
80	A480	S	CTL	Q	go	CL-	450	0	0	1,6	1,2	M	49	Bac--	-1,414	46
81	A480	S	CTL	R	nogo	CL-	510	0	NA	1,6	1,2	M	49	Bac--	-1,414	46
82	A480	S	CTL	R	nogo	CL+	510	0	NA	1,6	1,2	M	49	Bac--	-1,414	46
83	A480	S	LED	Q	nogo	CL+	510	0	NA	1,6	1,2	M	49	Bac--	-1,414	46
84	A480	S	CTL	P	go	CL+	510	0	1	1,6	1,2	M	49	Bac--	-1,414	46
85	A480	S	HED	R	go	CL+	520	0	1	1,6	1,2	M	49	Bac--	-1,414	46
86	A480	S	CTL	R	nogo	CL-	510	0	NA	1,6	1,2	M	49	Bac--	-1,414	46
87	A480	S	CTL	R	go	CL+	400	0	0	1,6	1,2	M	49	Bac--	-1,414	46
88	A480	S	CTL	P	nogo	CL-	500	1	NA	1,6	1,2	M	49	Bac--	-1,414	46
89	A480	S	CTL	R	go	CL-	480	0	0	1,6	1,2	M	49	Bac--	-1,414	46
90	A480	S	LED	Q	go	CL-	390	0	0	1,6	1,2	M	49	Bac--	-1,414	46
91	A480	S	CTL	P	nogo	CL-	480	1	NA	1,6	1,2	M	49	Bac--	-1,414	46
92	A480	S	CTL	P	nogo	CL-	390	1	NA	1,6	1,2	M	49	Bac--	-1,414	46
93	A480	S	CTL	Q	nogo	CL+	520	0	NA	1,6	1,2	M	49	Bac--	-1,414	46
94	A480	S	CTL	Q	nogo	CL+	510	0	NA	1,6	1,2	M	49	Bac--	-1,414	46
95	A480	S	LED	R	nogo	CL+	510	0	NA	1,6	1,2	M	49	Bac--	-1,414	46
96	A480	S	CTL	P	nogo	CL+	500	0	NA	1,6	1,2	M	49	Bac--	-1,414	46
97	A480	S	LED	R	nogo	CL+	510	0	NA	1,6	1,2	M	49	Bac--	-1,414	46
98	A480	S	HED	Q	go	CL+	390	0	0	1,6	1,2	M	49	Bac--	-1,414	46
99	A480	S	LED	R	go	CL-	390	0	0	1,6	1,2	M	49	Bac--	-1,414	46
100	A480	S	CTL	P	nogo	CL+	440	1	NA	1,6	1,2	M	49	Bac--	-1,414	46
101	A480	S	LED	R	nogo	CL+	510	0	NA	1,6	1,2	M	49	Bac--	-1,414	46
102	A480	S	HED	R	nogo	CL-	520	0	NA	1,6	1,2	M	49	Bac--	-1,414	46
103	A480	S	LED	P	go	CL+	520	0	1	1,6	1,2	M	49	Bac--	-1,414	46
104	A480	S	CTL	P	go	CL-	510	0	1	1,6	1,2	M	49	Bac--	-1,414	46
105	A480	S	LED	P	go	CL+	520	0	1	1,6	1,2	M	49	Bac--	-1,414	46
106	A480	S	CTL	R	nogo	CL-	510	0	NA	1,6	1,2	M	49	Bac--	-1,414	46
107	A480	S	LED	Q	go	CL-	360	0	0	1,6	1,2	M	49	Bac--	-1,414	46
108	A480	S	HED	Q	nogo	CL+	520	0	NA	1,6	1,2	M	49	Bac--	-1,414	46
109	A480	S	HED	Q	go	CL-	520	0	1	1,6	1,2	M	49	Bac--	-1,414	46
110	A480	S	HED	P	nogo	CL+	440	1	NA	1,6	1,2	M	49	Bac--	-1,414	46
111	A480	S	LED	R	go	CL+	450	0	0	1,6	1,2	M	49	Bac--	-1,414	46
112	A480	S	LED	R	nogo	CL+	520	0	NA	1,6	1,2	M	49	Bac--	-1,414	46
113	A480	S	HED	Q	go	CL+	430	0	0	1,6	1,2	M	49	Bac--	-1,414	46
114	A480	S	HED	P	go	CL+	520	0	1	1,6	1,2	M	49	Bac--	-1,414	46
115	A480	S	LED	Q	nogo	CL-	520	0	NA	1,6	1,2	M	49	Bac--	-1,414	46
116	A480	S	CTL	P	nogo	CL+	510	0	NA	1,6	1,2	M	49	Bac--	-1,414	46
117	A480	S	HED	R	nogo	CL-	510	0	NA	1,6	1,2	M	49	Bac--	-1,414	46
118	A480	S	HED	P	nogo	CL-	520	0	NA	1,6	1,2	M	49	Bac--	-1,414	46
119	A480	S	HED	R	nogo	CL+	520	0	NA	1,6	1,2	M	49	Bac--	-1,414	46
120	A480	S	HED	Q	go	CL+	380	0	0	1,6	1,2	M	49	Bac--	-1,414	46
121	A480	S	CTL	P	nogo	CL-	390	1	NA	1,6	1,2	M	49	Bac--	-1,414	46
122	A480	S	CTL	R	nogo	CL-	490	0	NA	1,6	1,2	M	49	Bac--	-1,414	46
123	A480	S	HED	P	nogo	CL+	510	0	NA	1,6	1,2	M	49	Bac--	-1,414	46
124	A480	S	CTL	R	nogo	CL+	520	0	NA	1,6	1,2	M	49	Bac--	-1,414	46
125	A480	S	LED	Q	go	CL-	390	0	0	1,6	1,2	M	49	Bac--	-1,414	46
126	A480	S	CTL	Q	go	CL-	520	0	1	1,6	1,2	M	49	Bac--	-1,414	46
127	A480	S	LED	R	nogo	CL-	510	0	NA	1,6	1,2	M	49	Bac--	-1,414	46
128	A480	S	LED	P	go	CL+	510	0	1	1,6	1,2	M	49	Bac--	-1,414	46
129	A480	S	CTL	Q	go	CL-	420	0	0	1,6	1,2	M	49	Bac--	-1,414	46
130	A480	S	CTL	P	go	CL-	510	0	1	1,6	1,2	M	49	Bac--	-1,414	46
131	A480	S	LED	Q	go	CL-	470	0	0	1,6	1,2	M	49	Bac--	-1,414	46
132	A480	S	HED	Q	go	CL-	400	0	0	1,6	1,2	M	49	Bac--	-1,414	46
133	A480	S	CTL	Q	nogo	CL-	510	0	NA	1,6	1,2	M	49	Bac--	-1,414	46
134	A480	S	LED	P	go	CL+	420	0	0	1,6	1,2	M	49	Bac--	-1,414	46
135	A480	S	LED	P	go	CL-	510	0	1	1,6	1,2	M	49	Bac--	-1,414	46
136	A480	S	HED	R	nogo	CL-	520	0	NA	1,6	1,2	M	49	Bac--	-1,414	46
137	A480	S	HED	Q	go	CL+	480	0	0	1,6	1,2	M	49	Bac--	-1,414	46
138	A480	S	HED	Q	nogo	CL+	520	0	NA	1,6	1,2	M	49	Bac--	-1,414	46
139	A480	S	CTL	R	nogo	CL+	520	0	NA	1,6	1,2	M	49	Bac--	-1,414	46
140	A480	S	CTL	P	go	CL+	360	0	0	1,6	1,2	M	49	Bac--	-1,414	46
141	A480	S	HED	P	nogo	CL-	510	0	NA	1,6	1,2	M	49	Bac--	-1,414	46
142	A480	S	LED	P	nogo	CL+	400	1	NA	1,6	1,2	M	49	Bac--	-1,414	46
143	A480	S	CTL	R	nogo	CL-	510	0	NA	1,6	1,2	M	49	Bac--	-1,414	46
144	A480	S	CTL	R	go	CL+	410	0	0	1,6	1,2	M	49	Bac--	-1,414	46
145	A480	S	CTL	P	go	CL-	510	0	1	1,6	1,2	M	49	Bac--	-1,414	46
146	A480	S	CTL	R	nogo	CL-	520	0	NA	1,6	1,2	M	49	Bac--	-1,414	46
147	A480	S	CTL	P	nogo	CL-	520	0	NA	1,6	1,2	M	49	Bac--	-1,414	46
148	A480	S	LED	R	nogo	CL+	520	0	NA	1,6	1,2	M	49	Bac--	-1,414	46
149	A480	S	CTL	R	go	CL-	460	0	0	1,6	1,2	M	49	Bac--	-1,414	46
150	A480	S	LED	P	go	CL+	510	0	1	1,6	1,2	M	49	Bac--	-1,414	46
151	A480	S	LED	P	nogo	CL+	520	0	NA	1,6	1,2	M	49	Bac--	-1,414	46
152	A480	S	HED	Q	nogo	CL-	500	0	NA	1,6	1,2	M	49	Bac--	-1,414	46
153	A480	S	CTL	Q	nogo	CL-	510	0	NA	1,6	1,2	M	49	Bac--	-1,414	46
154	A480	S	LED	R	nogo	CL+	510	0	NA	1,6	1,2	M	49	Bac--	-1,414	46
155	A480	S	HED	P	go	CL-	490	0	0	1,6	1,2	M	49	Bac--	-1,414	46
156	A480	S	LED	Q	nogo	CL-	520	0	NA	1,6	1,2	M	49	Bac--	-1,414	46
157	A480	S	LED	R	go	CL-	430	0	0	1,6	1,2	M	49	Bac--	-1,414	46
158	A480	S	HED	P	nogo	CL-	500	0	NA	1,6	1,2	M	49	Bac--	-1,414	46
159	A480	S	LED	R	nogo	CL-	500	0	NA	1,6	1,2	M	49	Bac--	-1,414	46
160	A480	S	HED	R	go	CL+	440	0	0	1,6	1,2	M	49	Bac--	-1,414	46
161	A480	S	LED	R	nogo	CL-	510	0	NA	1,6	1,2	M	49	Bac--	-1,414	46
162	A480	S	CTL	Q	go	CL+	400	0	0	1,6	1,2	M	49	Bac--	-1,414	46
163	A480	S	CTL	R	nogo	CL+	510	0	NA	1,6	1,2	M	49	Bac--	-1,414	46
164	A480	S	HED	P	go	CL+	430	0	0	1,6	1,2	M	49	Bac--	-1,414	46
165	A480	S	CTL	R	go	CL-	360	0	0	1,6	1,2	M	49	Bac--	-1,414	46
166	A480	S	CTL	R	nogo	CL+	520	0	NA	1,6	1,2	M	49	Bac--	-1,414	46
167	A480	S	LED	Q	go	CL+	420	0	0	1,6	1,2	M	49	Bac--	-1,414	46
168	A480	S	LED	P	go	CL+	530	0	1	1,6	1,2	M	49	Bac--	-1,414	46
169	A480	S	LED	R	go	CL+	420	0	0	1,6	1,2	M	49	Bac--	-1,414	46
170	A480	S	CTL	R	go	CL-	390	0	0	1,6	1,2	M	49	Bac--	-1,414	46
171	A480	S	CTL	P	go	CL-	420	0	0	1,6	1,2	M	49	Bac--	-1,414	46
172	A480	S	LED	R	nogo	CL-	510	0	NA	1,6	1,2	M	49	Bac--	-1,414	46
173	A480	S	LED	P	go	CL-	500	0	1	1,6	1,2	M	49	Bac--	-1,414	46
174	A480	S	HED	P	go	CL+	420	0	0	1,6	1,2	M	49	Bac--	-1,414	46
175	A480	S	CTL	P	go	CL-	520	0	1	1,6	1,2	M	49	Bac--	-1,414	46
176	A480	S	LED	P	go	CL+	520	0	1	1,6	1,2	M	49	Bac--	-1,414	46
177	A480	S	HED	P	go	CL-	520	0	1	1,6	1,2	M	49	Bac--	-1,414	46
178	A480	S	LED	P	go	CL-	370	0	0	1,6	1,2	M	49	Bac--	-1,414	46
179	A480	S	LED	Q	nogo	CL+	510	0	NA	1,6	1,2	M	49	Bac--	-1,414	46
180	A480	S	LED	P	nogo	CL+	520	0	NA	1,6	1,2	M	49	Bac--	-1,414	46
181	A480	S	CTL	Q	nogo	CL+	520	0	NA	1,6	1,2	M	49	Bac--	-1,414	46
182	A480	S	CTL	R	nogo	CL+	510	0	NA	1,6	1,2	M	49	Bac--	-1,414	46
183	A480	S	LED	P	go	CL+	520	0	1	1,6	1,2	M	49	Bac--	-1,414	46
184	A480	S	HED	R	nogo	CL-	510	0	NA	1,6	1,2	M	49	Bac--	-1,414	46
185	A480	S	HED	P	go	CL+	520	0	1	1,6	1,2	M	49	Bac--	-1,414	46
186	A480	S	CTL	Q	nogo	CL-	510	0	NA	1,6	1,2	M	49	Bac--	-1,414	46
187	A480	S	HED	Q	nogo	CL-	490	0	NA	1,6	1,2	M	49	Bac--	-1,414	46
188	A480	S	CTL	R	go	CL+	520	0	1	1,6	1,2	M	49	Bac--	-1,414	46
189	A480	S	CTL	Q	go	CL+	420	0	0	1,6	1,2	M	49	Bac--	-1,414	46
190	A480	S	HED	R	go	CL-	420	0	0	1,6	1,2	M	49	Bac--	-1,414	46
191	A480	S	CTL	R	nogo	CL+	520	0	NA	1,6	1,2	M	49	Bac--	-1,414	46
192	A480	S	CTL	Q	nogo	CL-	520	0	NA	1,6	1,2	M	49	Bac--	-1,414	46
193	A480	S	CTL	P	go	CL-	510	0	1	1,6	1,2	M	49	Bac--	-1,414	46
194	A480	S	CTL	R	go	CL+	510	0	1	1,6	1,2	M	49	Bac--	-1,414	46
195	A480	S	CTL	P	go	CL-	510	0	1	1,6	1,2	M	49	Bac--	-1,414	46
196	A480	S	HED	Q	nogo	CL+	510	0	NA	1,6	1,2	M	49	Bac--	-1,414	46
197	A480	S	LED	Q	nogo	CL+	520	0	NA	1,6	1,2	M	49	Bac--	-1,414	46
198	A480	S	HED	P	nogo	CL-	510	0	NA	1,6	1,2	M	49	Bac--	-1,414	46
199	A480	S	CTL	Q	go	CL-	480	0	0	1,6	1,2	M	49	Bac--	-1,414	46
200	A480	S	LED	Q	go	CL+	520	0	1	1,6	1,2	M	49	Bac--	-1,414	46
201	A480	S	CTL	P	go	CL-	440	0	0	1,6	1,2	M	49	Bac--	-1,414	46
202	A480	S	CTL	R	go	CL+	370	0	0	1,6	1,2	M	49	Bac--	-1,414	46
203	A480	S	CTL	R	go	CL+	350	0	0	1,6	1,2	M	49	Bac--	-1,414	46
204	A480	S	CTL	P	nogo	CL+	510	0	NA	1,6	1,2	M	49	Bac--	-1,414	46
205	A480	S	HED	P	nogo	CL-	520	0	NA	1,6	1,2	M	49	Bac--	-1,414	46
206	A480	S	HED	Q	nogo	CL-	520	0	NA	1,6	1,2	M	49	Bac--	-1,414	46
207	A480	S	CTL	Q	go	CL-	370	0	0	1,6	1,2	M	49	Bac--	-1,414	46
208	A480	S	CTL	P	go	CL+	520	0	1	1,6	1,2	M	49	Bac--	-1,414	46
209	A480	S	CTL	Q	nogo	CL+	520	0	NA	1,6	1,2	M	49	Bac--	-1,414	46
210	A480	S	LED	Q	go	CL+	370	0	0	1,6	1,2	M	49	Bac--	-1,414	46
211	A480	S	HED	P	nogo	CL+	470	1	NA	1,6	1,2	M	49	Bac--	-1,414	46
212	A480	S	LED	P	nogo	CL-	510	0	NA	1,6	1,2	M	49	Bac--	-1,414	46
213	A480	S	CTL	R	go	CL+	410	0	0	1,6	1,2	M	49	Bac--	-1,414	46
214	A480	S	LED	P	nogo	CL+	510	0	NA	1,6	1,2	M	49	Bac--	-1,414	46
215	A480	S	LED	P	go	CL-	530	0	1	1,6	1,2	M	49	Bac--	-1,414	46
216	A480	S	HED	R	go	CL-	450	0	0	1,6	1,2	M	49	Bac--	-1,414	46
217	A480	S	CTL	Q	go	CL-	370	0	0	1,6	1,2	M	49	Bac--	-1,414	46
218	A480	S	LED	P	nogo	CL-	510	0	NA	1,6	1,2	M	49	Bac--	-1,414	46
219	A480	S	HED	Q	go	CL+	480	0	0	1,6	1,2	M	49	Bac--	-1,414	46
220	A480	S	HED	Q	go	CL-	420	0	0	1,6	1,2	M	49	Bac--	-1,414	46
221	A480	S	CTL	R	go	CL-	510	0	1	1,6	1,2	M	49	Bac--	-1,414	46
222	A480	S	LED	Q	nogo	CL-	510	0	NA	1,6	1,2	M	49	Bac--	-1,414	46
223	A480	S	CTL	Q	go	CL+	380	0	0	1,6	1,2	M	49	Bac--	-1,414	46
224	A480	S	HED	P	nogo	CL+	470	1	NA	1,6	1,2	M	49	Bac--	-1,414	46
225	A480	S	CTL	R	go	CL-	440	0	0	1,6	1,2	M	49	Bac--	-1,414	46
226	A480	S	HED	Q	go	CL-	500	0	0	1,6	1,2	M	49	Bac--	-1,414	46
227	A480	S	LED	P	nogo	CL+	520	0	NA	1,6	1,2	M	49	Bac--	-1,414	46
228	A480	S	CTL	Q	go	CL-	440	0	0	1,6	1,2	M	49	Bac--	-1,414	46
229	A480	S	CTL	P	nogo	CL-	510	0	NA	1,6	1,2	M	49	Bac--	-1,414	46
230	A480	S	CTL	R	go	CL+	400	0	0	1,6	1,2	M	49	Bac--	-1,414	46
231	A480	S	LED	Q	go	CL+	420	0	0	1,6	1,2	M	49	Bac--	-1,414	46
232	A480	S	CTL	Q	go	CL+	400	0	0	1,6	1,2	M	49	Bac--	-1,414	46
233	A480	S	CTL	R	go	CL-	380	0	0	1,6	1,2	M	49	Bac--	-1,414	46
234	A480	S	HED	Q	go	CL+	360	0	0	1,6	1,2	M	49	Bac--	-1,414	46
235	A480	S	HED	R	go	CL+	420	0	0	1,6	1,2	M	49	Bac--	-1,414	46
236	A480	S	HED	P	nogo	CL-	520	0	NA	1,6	1,2	M	49	Bac--	-1,414	46
237	A480	S	CTL	P	nogo	CL+	520	0	NA	1,6	1,2	M	49	Bac--	-1,414	46
238	A480	S	CTL	P	go	CL-	480	0	0	1,6	1,2	M	49	Bac--	-1,414	46
239	A480	S	HED	Q	go	CL+	440	0	0	1,6	1,2	M	49	Bac--	-1,414	46
240	A480	S	CTL	R	nogo	CL-	510	0	NA	1,6	1,2	M	49	Bac--	-1,414	46
241	A480	S	CTL	P	go	CL+	520	0	1	1,6	1,2	M	49	Bac--	-1,414	46
242	A480	S	CTL	Q	nogo	CL+	510	0	NA	1,6	1,2	M	49	Bac--	-1,414	46
243	A480	S	LED	P	go	CL-	520	0	1	1,6	1,2	M	49	Bac--	-1,414	46
244	A480	S	HED	Q	nogo	CL-	510	0	NA	1,6	1,2	M	49	Bac--	-1,414	46
245	A480	S	LED	Q	go	CL-	410	0	0	1,6	1,2	M	49	Bac--	-1,414	46
246	A480	S	CTL	R	nogo	CL+	500	0	NA	1,6	1,2	M	49	Bac--	-1,414	46
247	A480	S	LED	P	go	CL+	430	0	0	1,6	1,2	M	49	Bac--	-1,414	46
248	A480	S	LED	R	nogo	CL-	510	0	NA	1,6	1,2	M	49	Bac--	-1,414	46
249	A480	S	CTL	P	nogo	CL-	520	0	NA	1,6	1,2	M	49	Bac--	-1,414	46
250	A480	S	LED	R	go	CL-	340	0	0	1,6	1,2	M	49	Bac--	-1,414	46
251	A480	S	CTL	Q	nogo	CL-	510	0	NA	1,6	1,2	M	49	Bac--	-1,414	46
252	A480	S	LED	R	go	CL-	510	0	1	1,6	1,2	M	49	Bac--	-1,414	46
253	A480	S	LED	R	go	CL+	440	0	0	1,6	1,2	M	49	Bac--	-1,414	46
254	A480	S	CTL	Q	nogo	CL-	510	0	NA	1,6	1,2	M	49	Bac--	-1,414	46
255	A480	S	LED	R	nogo	CL-	510	0	NA	1,6	1,2	M	49	Bac--	-1,414	46
256	A480	S	HED	R	go	CL-	350	0	0	1,6	1,2	M	49	Bac--	-1,414	46
257	A480	S	CTL	R	go	CL+	320	0	0	1,6	1,2	M	49	Bac--	-1,414	46
258	A480	S	HED	P	nogo	CL-	510	0	NA	1,6	1,2	M	49	Bac--	-1,414	46
259	A480	S	CTL	Q	go	CL+	520	0	1	1,6	1,2	M	49	Bac--	-1,414	46
260	A480	S	CTL	Q	go	CL-	420	0	0	1,6	1,2	M	49	Bac--	-1,414	46
261	A480	S	LED	Q	go	CL-	510	0	1	1,6	1,2	M	49	Bac--	-1,414	46
262	A480	S	HED	R	go	CL-	390	0	0	1,6	1,2	M	49	Bac--	-1,414	46
263	A480	S	CTL	R	go	CL+	370	0	0	1,6	1,2	M	49	Bac--	-1,414	46
264	A480	S	LED	Q	nogo	CL-	510	0	NA	1,6	1,2	M	49	Bac--	-1,414	46
265	A480	S	CTL	P	nogo	CL+	510	0	NA	1,6	1,2	M	49	Bac--	-1,414	46
266	A480	S	CTL	P	go	CL-	450	0	0	1,6	1,2	M	49	Bac--	-1,414	46
267	A480	S	CTL	R	nogo	CL+	500	0	NA	1,6	1,2	M	49	Bac--	-1,414	46
268	A480	S	HED	Q	nogo	CL+	500	0	NA	1,6	1,2	M	49	Bac--	-1,414	46
269	A480	S	HED	P	nogo	CL-	520	0	NA	1,6	1,2	M	49	Bac--	-1,414	46
270	A480	S	HED	R	nogo	CL+	510	0	NA	1,6	1,2	M	49	Bac--	-1,414	46
271	A480	S	HED	Q	nogo	CL-	500	0	NA	1,6	1,2	M	49	Bac--	-1,414	46
272	A480	S	LED	P	nogo	CL-	510	0	NA	1,6	1,2	M	49	Bac--	-1,414	46
273	A480	S	CTL	P	nogo	CL-	510	0	NA	1,6	1,2	M	49	Bac--	-1,414	46
274	A480	S	CTL	P	nogo	CL-	410	1	NA	1,6	1,2	M	49	Bac--	-1,414	46
275	A480	S	CTL	R	nogo	CL+	510	0	NA	1,6	1,2	M	49	Bac--	-1,414	46
276	A480	S	HED	Q	nogo	CL+	520	0	NA	1,6	1,2	M	49	Bac--	-1,414	46
277	A480	S	HED	Q	nogo	CL-	520	0	NA	1,6	1,2	M	49	Bac--	-1,414	46
278	A480	S	CTL	R	go	CL+	360	0	0	1,6	1,2	M	49	Bac--	-1,414	46
279	A480	S	CTL	Q	go	CL+	420	0	0	1,6	1,2	M	49	Bac--	-1,414	46
280	A480	S	CTL	Q	nogo	CL+	510	0	NA	1,6	1,2	M	49	Bac--	-1,414	46
281	A480	S	LED	P	nogo	CL-	510	0	NA	1,6	1,2	M	49	Bac--	-1,414	46
282	A480	S	CTL	R	nogo	CL+	510	0	NA	1,6	1,2	M	49	Bac--	-1,414	46
283	A480	S	LED	Q	nogo	CL+	520	0	NA	1,6	1,2	M	49	Bac--	-1,414	46
284	A480	S	CTL	R	nogo	CL-	520	0	NA	1,6	1,2	M	49	Bac--	-1,414	46
285	A480	S	CTL	Q	go	CL+	420	0	0	1,6	1,2	M	49	Bac--	-1,414	46
286	A480	S	CTL	Q	nogo	CL-	510	0	NA	1,6	1,2	M	49	Bac--	-1,414	46
287	A480	S	CTL	Q	go	CL-	420	0	0	1,6	1,2	M	49	Bac--	-1,414	46
288	A480	S	CTL	Q	nogo	CL+	520	0	NA	1,6	1,2	M	49	Bac--	-1,414	46
289	A480	S	CTL	P	go	CL+	510	0	1	1,6	1,2	M	49	Bac--	-1,414	46
290	A480	S	LED	Q	nogo	CL+	510	0	NA	1,6	1,2	M	49	Bac--	-1,414	46
291	A480	S	HED	R	nogo	CL-	510	0	NA	1,6	1,2	M	49	Bac--	-1,414	46
292	A480	S	LED	P	go	CL+	510	0	1	1,6	1,2	M	49	Bac--	-1,414	46
293	A480	S	LED	P	go	CL+	400	0	0	1,6	1,2	M	49	Bac--	-1,414	46
294	A480	S	HED	R	go	CL-	380	0	0	1,6	1,2	M	49	Bac--	-1,414	46
295	A480	S	HED	Q	nogo	CL+	510	0	NA	1,6	1,2	M	49	Bac--	-1,414	46
296	A480	S	HED	Q	nogo	CL+	520	0	NA	1,6	1,2	M	49	Bac--	-1,414	46
297	A480	S	HED	R	go	CL+	520	0	1	1,6	1,2	M	49	Bac--	-1,414	46
298	A480	S	CTL	P	nogo	CL+	510	0	NA	1,6	1,2	M	49	Bac--	-1,414	46
299	A480	S	LED	R	go	CL-	380	0	0	1,6	1,2	M	49	Bac--	-1,414	46
300	A480	S	HED	P	nogo	CL+	520	0	NA	1,6	1,2	M	49	Bac--	-1,414	46
301	A480	S	LED	P	go	CL-	520	0	1	1,6	1,2	M	49	Bac--	-1,414	46
302	A480	S	LED	P	go	CL-	390	0	0	1,6	1,2	M	49	Bac--	-1,414	46
303	A480	S	LED	R	go	CL+	420	0	0	1,6	1,2	M	49	Bac--	-1,414	46
304	A480	S	CTL	P	nogo	CL-	510	0	NA	1,6	1,2	M	49	Bac--	-1,414	46
305	A480	S	HED	Q	nogo	CL+	510	0	NA	1,6	1,2	M	49	Bac--	-1,414	46
306	A480	S	CTL	R	go	CL-	390	0	0	1,6	1,2	M	49	Bac--	-1,414	46
307	A480	S	HED	R	nogo	CL+	520	0	NA	1,6	1,2	M	49	Bac--	-1,414	46
308	A480	S	CTL	R	nogo	CL-	520	0	NA	1,6	1,2	M	49	Bac--	-1,414	46
309	A480	S	LED	P	go	CL-	510	0	1	1,6	1,2	M	49	Bac--	-1,414	46
310	A480	S	CTL	P	nogo	CL-	420	1	NA	1,6	1,2	M	49	Bac--	-1,414	46
311	A480	S	CTL	P	go	CL-	400	0	0	1,6	1,2	M	49	Bac--	-1,414	46
312	A480	S	HED	P	nogo	CL+	380	1	NA	1,6	1,2	M	49	Bac--	-1,414	46
313	A480	S	HED	P	go	CL-	380	0	0	1,6	1,2	M	49	Bac--	-1,414	46
314	A480	S	CTL	Q	nogo	CL-	520	0	NA	1,6	1,2	M	49	Bac--	-1,414	46
315	A480	S	CTL	Q	go	CL+	390	0	0	1,6	1,2	M	49	Bac--	-1,414	46
316	A480	S	LED	Q	nogo	CL-	520	0	NA	1,6	1,2	M	49	Bac--	-1,414	46
317	A480	S	LED	Q	go	CL-	360	0	0	1,6	1,2	M	49	Bac--	-1,414	46
318	A480	S	HED	R	nogo	CL-	510	0	NA	1,6	1,2	M	49	Bac--	-1,414	46
319	A480	S	HED	P	nogo	CL+	390	1	NA	1,6	1,2	M	49	Bac--	-1,414	46
320	A480	S	LED	Q	go	CL+	460	0	0	1,6	1,2	M	49	Bac--	-1,414	46
321	A480	S	LED	P	go	CL+	520	0	1	1,6	1,2	M	49	Bac--	-1,414	46
322	A480	S	LED	Q	nogo	CL-	520	0	NA	1,6	1,2	M	49	Bac--	-1,414	46
323	A480	S	LED	Q	go	CL-	460	0	0	1,6	1,2	M	49	Bac--	-1,414	46
324	A480	S	HED	R	go	CL-	350	0	0	1,6	1,2	M	49	Bac--	-1,414	46
325	A480	S	HED	Q	go	CL+	380	0	0	1,6	1,2	M	49	Bac--	-1,414	46
326	A480	S	HED	R	nogo	CL+	520	0	NA	1,6	1,2	M	49	Bac--	-1,414	46
327	A480	S	HED	Q	go	CL-	500	0	1	1,6	1,2	M	49	Bac--	-1,414	46
328	A480	S	CTL	R	nogo	CL-	530	0	NA	1,6	1,2	M	49	Bac--	-1,414	46
329	A480	S	LED	R	nogo	CL+	510	0	NA	1,6	1,2	M	49	Bac--	-1,414	46
330	A480	S	HED	P	nogo	CL+	520	0	NA	1,6	1,2	M	49	Bac--	-1,414	46
331	A480	S	HED	R	nogo	CL-	520	0	NA	1,6	1,2	M	49	Bac--	-1,414	46
332	A480	S	CTL	R	go	CL-	390	0	0	1,6	1,2	M	49	Bac--	-1,414	46
333	A480	S	CTL	R	go	CL-	510	0	1	1,6	1,2	M	49	Bac--	-1,414	46
334	A480	S	LED	P	nogo	CL-	510	0	NA	1,6	1,2	M	49	Bac--	-1,414	46
335	A480	S	CTL	Q	go	CL-	430	0	0	1,6	1,2	M	49	Bac--	-1,414	46
336	A480	S	HED	P	go	CL-	500	0	0	1,6	1,2	M	49	Bac--	-1,414	46
337	A583	O	HED	Q	go	CL-	510	0	1	8	9	F	35	Bac++	-8,484	54
338	A583	O	LED	P	go	CL+	440	0	0	8	9	F	35	Bac++	-8,484	54
339	A583	O	CTL	P	nogo	CL-	510	0	NA	8	9	F	35	Bac++	-8,484	54
340	A583	O	LED	P	go	CL+	400	0	0	8	9	F	35	Bac++	-8,484	54
341	A583	O	CTL	P	nogo	CL-	500	0	NA	8	9	F	35	Bac++	-8,484	54
342	A583	O	CTL	Q	nogo	CL+	510	0	NA	8	9	F	35	Bac++	-8,484	54
343	A583	O	LED	R	go	CL-	390	0	0	8	9	F	35	Bac++	-8,484	54
344	A583	O	LED	P	nogo	CL-	510	0	NA	8	9	F	35	Bac++	-8,484	54
345	A583	O	CTL	R	nogo	CL-	520	0	NA	8	9	F	35	Bac++	-8,484	54
346	A583	O	LED	R	go	CL-	520	0	1	8	9	F	35	Bac++	-8,484	54
347	A583	O	HED	P	nogo	CL-	510	0	NA	8	9	F	35	Bac++	-8,484	54
348	A583	O	HED	Q	nogo	CL+	530	0	NA	8	9	F	35	Bac++	-8,484	54
349	A583	O	CTL	P	nogo	CL-	510	0	NA	8	9	F	35	Bac++	-8,484	54
350	A583	O	LED	P	nogo	CL+	510	0	NA	8	9	F	35	Bac++	-8,484	54
351	A583	O	CTL	Q	nogo	CL+	520	0	NA	8	9	F	35	Bac++	-8,484	54
352	A583	O	HED	P	go	CL-	520	0	1	8	9	F	35	Bac++	-8,484	54
353	A583	O	CTL	P	nogo	CL+	520	0	NA	8	9	F	35	Bac++	-8,484	54
354	A583	O	LED	Q	nogo	CL+	500	0	NA	8	9	F	35	Bac++	-8,484	54
355	A583	O	CTL	R	nogo	CL+	510	0	NA	8	9	F	35	Bac++	-8,484	54
356	A583	O	CTL	P	nogo	CL-	500	0	NA	8	9	F	35	Bac++	-8,484	54
357	A583	O	LED	P	nogo	CL+	510	0	NA	8	9	F	35	Bac++	-8,484	54
358	A583	O	CTL	Q	go	CL-	480	0	0	8	9	F	35	Bac++	-8,484	54
359	A583	O	LED	Q	nogo	CL+	510	0	NA	8	9	F	35	Bac++	-8,484	54
360	A583	O	HED	R	nogo	CL-	500	0	NA	8	9	F	35	Bac++	-8,484	54
361	A583	O	HED	R	go	CL-	470	0	0	8	9	F	35	Bac++	-8,484	54
362	A583	O	CTL	R	nogo	CL+	510	0	NA	8	9	F	35	Bac++	-8,484	54
363	A583	O	CTL	Q	go	CL+	520	0	1	8	9	F	35	Bac++	-8,484	54
364	A583	O	HED	R	go	CL+	490	0	0	8	9	F	35	Bac++	-8,484	54
365	A583	O	CTL	R	nogo	CL+	500	0	NA	8	9	F	35	Bac++	-8,484	54
366	A583	O	LED	P	go	CL-	470	0	0	8	9	F	35	Bac++	-8,484	54
367	A583	O	CTL	R	nogo	CL-	510	0	NA	8	9	F	35	Bac++	-8,484	54
368	A583	O	CTL	Q	nogo	CL+	510	0	NA	8	9	F	35	Bac++	-8,484	54
369	A583	O	CTL	P	go	CL+	460	0	0	8	9	F	35	Bac++	-8,484	54
370	A583	O	HED	P	go	CL+	460	0	0	8	9	F	35	Bac++	-8,484	54
371	A583	O	LED	R	nogo	CL+	510	0	NA	8	9	F	35	Bac++	-8,484	54
372	A583	O	HED	Q	nogo	CL+	500	0	NA	8	9	F	35	Bac++	-8,484	54
373	A583	O	HED	R	go	CL-	510	0	1	8	9	F	35	Bac++	-8,484	54
374	A583	O	HED	P	go	CL+	520	0	1	8	9	F	35	Bac++	-8,484	54
375	A583	O	CTL	P	go	CL+	420	0	0	8	9	F	35	Bac++	-8,484	54
376	A583	O	LED	Q	nogo	CL-	520	0	NA	8	9	F	35	Bac++	-8,484	54
377	A583	O	LED	Q	nogo	CL+	510	0	NA	8	9	F	35	Bac++	-8,484	54
378	A583	O	HED	Q	nogo	CL+	510	0	NA	8	9	F	35	Bac++	-8,484	54
379	A583	O	LED	P	nogo	CL-	520	0	NA	8	9	F	35	Bac++	-8,484	54
380	A583	O	CTL	R	go	CL+	500	0	0	8	9	F	35	Bac++	-8,484	54
381	A583	O	LED	Q	nogo	CL+	500	0	NA	8	9	F	35	Bac++	-8,484	54
382	A583	O	CTL	R	nogo	CL-	510	0	NA	8	9	F	35	Bac++	-8,484	54
383	A583	O	LED	P	nogo	CL+	510	0	NA	8	9	F	35	Bac++	-8,484	54
384	A583	O	CTL	P	go	CL-	390	0	0	8	9	F	35	Bac++	-8,484	54
385	A583	O	CTL	Q	nogo	CL+	510	0	NA	8	9	F	35	Bac++	-8,484	54
386	A583	O	CTL	Q	nogo	CL+	510	0	NA	8	9	F	35	Bac++	-8,484	54
387	A583	O	HED	P	go	CL-	510	0	1	8	9	F	35	Bac++	-8,484	54
388	A583	O	LED	P	go	CL+	470	0	0	8	9	F	35	Bac++	-8,484	54
389	A583	O	CTL	Q	nogo	CL+	470	1	NA	8	9	F	35	Bac++	-8,484	54
390	A583	O	HED	R	nogo	CL+	520	0	NA	8	9	F	35	Bac++	-8,484	54
391	A583	O	LED	P	nogo	CL+	510	0	NA	8	9	F	35	Bac++	-8,484	54
392	A583	O	LED	R	nogo	CL+	510	0	NA	8	9	F	35	Bac++	-8,484	54
393	A583	O	LED	R	go	CL-	470	0	0	8	9	F	35	Bac++	-8,484	54
394	A583	O	HED	Q	go	CL+	510	0	1	8	9	F	35	Bac++	-8,484	54
395	A583	O	LED	P	nogo	CL-	520	0	NA	8	9	F	35	Bac++	-8,484	54
396	A583	O	CTL	R	nogo	CL+	520	0	NA	8	9	F	35	Bac++	-8,484	54
397	A583	O	CTL	R	go	CL-	520	0	1	8	9	F	35	Bac++	-8,484	54
398	A583	O	LED	R	go	CL-	420	0	0	8	9	F	35	Bac++	-8,484	54
399	A583	O	HED	P	go	CL-	420	0	0	8	9	F	35	Bac++	-8,484	54
400	A583	O	HED	Q	nogo	CL-	510	0	NA	8	9	F	35	Bac++	-8,484	54
401	A583	O	HED	R	nogo	CL-	520	0	NA	8	9	F	35	Bac++	-8,484	54
402	A583	O	HED	R	nogo	CL+	510	0	NA	8	9	F	35	Bac++	-8,484	54
403	A583	O	CTL	R	nogo	CL+	510	0	NA	8	9	F	35	Bac++	-8,484	54
404	A583	O	HED	R	nogo	CL+	510	0	NA	8	9	F	35	Bac++	-8,484	54
405	A583	O	HED	Q	nogo	CL+	520	0	NA	8	9	F	35	Bac++	-8,484	54
406	A583	O	CTL	P	go	CL-	500	0	1	8	9	F	35	Bac++	-8,484	54
407	A583	O	HED	Q	go	CL+	510	0	1	8	9	F	35	Bac++	-8,484	54
408	A583	O	LED	Q	nogo	CL+	520	0	NA	8	9	F	35	Bac++	-8,484	54
409	A583	O	CTL	R	nogo	CL-	520	0	NA	8	9	F	35	Bac++	-8,484	54
410	A583	O	HED	P	nogo	CL-	510	0	NA	8	9	F	35	Bac++	-8,484	54
411	A583	O	HED	P	go	CL+	450	0	0	8	9	F	35	Bac++	-8,484	54
412	A583	O	LED	R	nogo	CL-	510	0	NA	8	9	F	35	Bac++	-8,484	54
413	A583	O	LED	P	go	CL+	330	0	0	8	9	F	35	Bac++	-8,484	54
414	A583	O	HED	Q	go	CL-	450	0	0	8	9	F	35	Bac++	-8,484	54
415	A583	O	HED	Q	go	CL+	510	0	1	8	9	F	35	Bac++	-8,484	54
416	A583	O	LED	R	nogo	CL+	520	0	NA	8	9	F	35	Bac++	-8,484	54
417	A583	O	HED	Q	nogo	CL-	510	0	NA	8	9	F	35	Bac++	-8,484	54
418	A583	O	LED	R	go	CL+	490	0	0	8	9	F	35	Bac++	-8,484	54
419	A583	O	CTL	P	nogo	CL+	510	0	NA	8	9	F	35	Bac++	-8,484	54
420	A583	O	CTL	Q	go	CL-	510	0	1	8	9	F	35	Bac++	-8,484	54
421	A583	O	CTL	Q	go	CL+	520	0	1	8	9	F	35	Bac++	-8,484	54
422	A583	O	CTL	R	go	CL+	500	0	0	8	9	F	35	Bac++	-8,484	54
423	A583	O	HED	R	nogo	CL+	510	0	NA	8	9	F	35	Bac++	-8,484	54
424	A583	O	CTL	Q	nogo	CL-	520	0	NA	8	9	F	35	Bac++	-8,484	54
425	A583	O	CTL	R	go	CL-	520	0	1	8	9	F	35	Bac++	-8,484	54
426	A583	O	LED	R	nogo	CL-	510	0	NA	8	9	F	35	Bac++	-8,484	54
427	A583	O	HED	P	nogo	CL+	510	0	NA	8	9	F	35	Bac++	-8,484	54
428	A583	O	HED	R	nogo	CL+	520	0	NA	8	9	F	35	Bac++	-8,484	54
429	A583	O	HED	P	go	CL+	500	0	0	8	9	F	35	Bac++	-8,484	54
430	A583	O	LED	R	nogo	CL+	510	0	NA	8	9	F	35	Bac++	-8,484	54
431	A583	O	LED	Q	go	CL-	420	0	0	8	9	F	35	Bac++	-8,484	54
432	A583	O	HED	R	nogo	CL-	510	0	NA	8	9	F	35	Bac++	-8,484	54
433	A583	O	LED	R	nogo	CL+	520	0	NA	8	9	F	35	Bac++	-8,484	54
434	A583	O	HED	P	nogo	CL-	510	0	NA	8	9	F	35	Bac++	-8,484	54
435	A583	O	LED	Q	nogo	CL+	520	0	NA	8	9	F	35	Bac++	-8,484	54
436	A583	O	CTL	P	go	CL+	420	0	0	8	9	F	35	Bac++	-8,484	54
437	A583	O	HED	P	go	CL-	380	0	0	8	9	F	35	Bac++	-8,484	54
438	A583	O	CTL	Q	go	CL-	490	0	0	8	9	F	35	Bac++	-8,484	54
439	A583	O	HED	R	go	CL-	420	0	0	8	9	F	35	Bac++	-8,484	54
440	A583	O	CTL	P	nogo	CL+	520	0	NA	8	9	F	35	Bac++	-8,484	54
441	A583	O	HED	P	go	CL-	470	0	0	8	9	F	35	Bac++	-8,484	54
442	A583	O	HED	P	nogo	CL-	510	0	NA	8	9	F	35	Bac++	-8,484	54
443	A583	O	LED	R	nogo	CL+	520	0	NA	8	9	F	35	Bac++	-8,484	54
444	A583	O	CTL	Q	go	CL-	520	0	1	8	9	F	35	Bac++	-8,484	54
445	A583	O	LED	P	go	CL+	360	0	0	8	9	F	35	Bac++	-8,484	54
446	A583	O	LED	R	go	CL-	490	0	0	8	9	F	35	Bac++	-8,484	54
447	A583	O	CTL	R	go	CL+	510	0	1	8	9	F	35	Bac++	-8,484	54
448	A583	O	HED	R	nogo	CL+	510	0	NA	8	9	F	35	Bac++	-8,484	54
449	A583	O	HED	P	nogo	CL-	510	0	NA	8	9	F	35	Bac++	-8,484	54
450	A583	O	HED	P	nogo	CL+	500	0	NA	8	9	F	35	Bac++	-8,484	54
451	A583	O	CTL	Q	nogo	CL+	520	0	NA	8	9	F	35	Bac++	-8,484	54
452	A583	O	HED	Q	go	CL-	510	0	1	8	9	F	35	Bac++	-8,484	54
453	A583	O	HED	R	go	CL-	420	0	0	8	9	F	35	Bac++	-8,484	54
454	A583	O	CTL	Q	go	CL+	520	0	1	8	9	F	35	Bac++	-8,484	54
455	A583	O	CTL	P	nogo	CL+	520	0	NA	8	9	F	35	Bac++	-8,484	54
456	A583	O	CTL	R	go	CL-	430	0	0	8	9	F	35	Bac++	-8,484	54
457	A583	O	CTL	P	nogo	CL-	510	0	NA	8	9	F	35	Bac++	-8,484	54
458	A583	O	CTL	Q	nogo	CL+	520	0	NA	8	9	F	35	Bac++	-8,484	54
459	A583	O	HED	Q	go	CL+	450	0	0	8	9	F	35	Bac++	-8,484	54
460	A583	O	LED	Q	nogo	CL-	500	0	NA	8	9	F	35	Bac++	-8,484	54
461	A583	O	CTL	R	go	CL+	450	0	0	8	9	F	35	Bac++	-8,484	54
462	A583	O	CTL	P	go	CL+	500	0	0	8	9	F	35	Bac++	-8,484	54
463	A583	O	HED	P	go	CL+	410	0	0	8	9	F	35	Bac++	-8,484	54
464	A583	O	HED	R	go	CL-	430	0	0	8	9	F	35	Bac++	-8,484	54
465	A583	O	CTL	P	nogo	CL-	510	0	NA	8	9	F	35	Bac++	-8,484	54
466	A583	O	CTL	R	go	CL-	500	0	0	8	9	F	35	Bac++	-8,484	54
467	A583	O	HED	Q	nogo	CL+	520	0	NA	8	9	F	35	Bac++	-8,484	54
468	A583	O	CTL	Q	nogo	CL+	520	0	NA	8	9	F	35	Bac++	-8,484	54
469	A583	O	CTL	Q	go	CL+	510	0	1	8	9	F	35	Bac++	-8,484	54
470	A583	O	CTL	P	go	CL-	450	0	0	8	9	F	35	Bac++	-8,484	54
471	A583	O	LED	R	nogo	CL+	520	0	NA	8	9	F	35	Bac++	-8,484	54
472	A583	O	CTL	P	go	CL+	440	0	0	8	9	F	35	Bac++	-8,484	54
473	A583	O	CTL	P	go	CL-	480	0	0	8	9	F	35	Bac++	-8,484	54
474	A583	O	CTL	Q	nogo	CL-	520	0	NA	8	9	F	35	Bac++	-8,484	54
475	A583	O	CTL	R	nogo	CL-	510	0	NA	8	9	F	35	Bac++	-8,484	54
476	A583	O	CTL	P	nogo	CL+	510	0	NA	8	9	F	35	Bac++	-8,484	54
477	A583	O	CTL	Q	go	CL+	470	0	0	8	9	F	35	Bac++	-8,484	54
478	A583	O	HED	R	nogo	CL-	510	0	NA	8	9	F	35	Bac++	-8,484	54
479	A583	O	HED	R	go	CL+	440	0	0	8	9	F	35	Bac++	-8,484	54
480	A583	O	CTL	Q	go	CL-	530	0	1	8	9	F	35	Bac++	-8,484	54
481	A583	O	CTL	Q	nogo	CL-	520	0	NA	8	9	F	35	Bac++	-8,484	54
482	A583	O	CTL	Q	nogo	CL-	520	0	NA	8	9	F	35	Bac++	-8,484	54
483	A583	O	LED	Q	go	CL-	510	0	1	8	9	F	35	Bac++	-8,484	54
484	A583	O	CTL	P	go	CL-	420	0	0	8	9	F	35	Bac++	-8,484	54
485	A583	O	CTL	Q	go	CL+	390	0	0	8	9	F	35	Bac++	-8,484	54
486	A583	O	HED	Q	nogo	CL+	510	0	NA	8	9	F	35	Bac++	-8,484	54
487	A583	O	CTL	Q	go	CL+	490	0	0	8	9	F	35	Bac++	-8,484	54
488	A583	O	HED	Q	go	CL-	420	0	0	8	9	F	35	Bac++	-8,484	54
489	A583	O	LED	P	nogo	CL-	510	0	NA	8	9	F	35	Bac++	-8,484	54
490	A583	O	LED	Q	go	CL-	430	0	0	8	9	F	35	Bac++	-8,484	54
491	A583	O	CTL	R	go	CL-	480	0	0	8	9	F	35	Bac++	-8,484	54
492	A583	O	CTL	P	nogo	CL-	510	0	NA	8	9	F	35	Bac++	-8,484	54
493	A583	O	HED	Q	nogo	CL+	510	0	NA	8	9	F	35	Bac++	-8,484	54
494	A583	O	CTL	Q	go	CL-	480	0	0	8	9	F	35	Bac++	-8,484	54
495	A583	O	LED	P	go	CL-	420	0	0	8	9	F	35	Bac++	-8,484	54
496	A583	O	CTL	R	go	CL-	480	0	1	8	9	F	35	Bac++	-8,484	54
497	A583	O	CTL	P	go	CL+	450	0	0	8	9	F	35	Bac++	-8,484	54
498	A583	O	CTL	Q	go	CL-	510	0	1	8	9	F	35	Bac++	-8,484	54
499	A583	O	CTL	Q	nogo	CL-	510	0	NA	8	9	F	35	Bac++	-8,484	54
500	A583	O	CTL	Q	nogo	CL-	510	0	NA	8	9	F	35	Bac++	-8,484	54
501	A583	O	CTL	P	nogo	CL+	510	0	NA	8	9	F	35	Bac++	-8,484	54
502	A583	O	HED	Q	nogo	CL+	520	0	NA	8	9	F	35	Bac++	-8,484	54
503	A583	O	HED	P	go	CL+	420	0	0	8	9	F	35	Bac++	-8,484	54
504	A583	O	CTL	Q	go	CL-	450	0	0	8	9	F	35	Bac++	-8,484	54
505	A583	O	CTL	P	go	CL-	420	0	0	8	9	F	35	Bac++	-8,484	54
506	A583	O	LED	R	go	CL+	430	0	0	8	9	F	35	Bac++	-8,484	54
507	A583	O	HED	R	nogo	CL-	510	0	NA	8	9	F	35	Bac++	-8,484	54
508	A583	O	CTL	R	go	CL+	490	0	0	8	9	F	35	Bac++	-8,484	54
509	A583	O	LED	P	nogo	CL-	510	0	NA	8	9	F	35	Bac++	-8,484	54
510	A583	O	HED	Q	nogo	CL-	520	0	NA	8	9	F	35	Bac++	-8,484	54
511	A583	O	HED	P	nogo	CL+	510	0	NA	8	9	F	35	Bac++	-8,484	54
512	A583	O	LED	P	go	CL-	400	0	0	8	9	F	35	Bac++	-8,484	54
513	A583	O	CTL	R	nogo	CL+	510	0	NA	8	9	F	35	Bac++	-8,484	54
514	A583	O	LED	R	nogo	CL+	510	0	NA	8	9	F	35	Bac++	-8,484	54
515	A583	O	HED	P	nogo	CL-	520	0	NA	8	9	F	35	Bac++	-8,484	54
516	A583	O	CTL	Q	nogo	CL+	510	0	NA	8	9	F	35	Bac++	-8,484	54
517	A583	O	CTL	Q	go	CL-	500	0	0	8	9	F	35	Bac++	-8,484	54
518	A583	O	LED	R	go	CL-	410	0	0	8	9	F	35	Bac++	-8,484	54
519	A583	O	HED	Q	go	CL+	380	0	0	8	9	F	35	Bac++	-8,484	54
520	A583	O	HED	R	go	CL+	500	0	1	8	9	F	35	Bac++	-8,484	54
521	A583	O	LED	Q	go	CL+	400	0	0	8	9	F	35	Bac++	-8,484	54
522	A583	O	LED	P	nogo	CL+	510	0	NA	8	9	F	35	Bac++	-8,484	54
523	A583	O	CTL	P	go	CL-	410	0	0	8	9	F	35	Bac++	-8,484	54
524	A583	O	CTL	R	nogo	CL-	510	0	NA	8	9	F	35	Bac++	-8,484	54
525	A583	O	HED	Q	go	CL+	460	0	0	8	9	F	35	Bac++	-8,484	54
526	A583	O	HED	Q	nogo	CL-	510	0	NA	8	9	F	35	Bac++	-8,484	54
527	A583	O	HED	P	go	CL-	350	0	0	8	9	F	35	Bac++	-8,484	54
528	A583	O	CTL	R	go	CL-	500	0	0	8	9	F	35	Bac++	-8,484	54
529	A583	O	LED	R	nogo	CL+	510	0	NA	8	9	F	35	Bac++	-8,484	54
530	A583	O	LED	P	nogo	CL+	520	0	NA	8	9	F	35	Bac++	-8,484	54
531	A583	O	CTL	R	nogo	CL+	510	0	NA	8	9	F	35	Bac++	-8,484	54
532	A583	O	LED	P	go	CL+	430	0	0	8	9	F	35	Bac++	-8,484	54
533	A583	O	HED	R	nogo	CL-	510	0	NA	8	9	F	35	Bac++	-8,484	54
534	A583	O	LED	Q	nogo	CL-	510	0	NA	8	9	F	35	Bac++	-8,484	54
535	A583	O	HED	Q	go	CL-	420	0	0	8	9	F	35	Bac++	-8,484	54
536	A583	O	CTL	R	go	CL-	430	0	0	8	9	F	35	Bac++	-8,484	54
537	A583	O	CTL	R	go	CL+	500	0	0	8	9	F	35	Bac++	-8,484	54
538	A583	O	CTL	P	nogo	CL+	510	0	NA	8	9	F	35	Bac++	-8,484	54
539	A583	O	CTL	P	nogo	CL-	510	0	NA	8	9	F	35	Bac++	-8,484	54
540	A583	O	LED	R	go	CL-	460	0	0	8	9	F	35	Bac++	-8,484	54
541	A583	O	CTL	P	go	CL-	510	0	1	8	9	F	35	Bac++	-8,484	54
542	A583	O	HED	Q	go	CL-	510	0	1	8	9	F	35	Bac++	-8,484	54
543	A583	O	HED	R	nogo	CL+	520	0	NA	8	9	F	35	Bac++	-8,484	54
544	A583	O	HED	P	nogo	CL+	510	0	NA	8	9	F	35	Bac++	-8,484	54
545	A583	O	CTL	Q	nogo	CL-	510	0	NA	8	9	F	35	Bac++	-8,484	54
546	A583	O	LED	R	nogo	CL+	510	0	NA	8	9	F	35	Bac++	-8,484	54
547	A583	O	CTL	P	nogo	CL+	510	0	NA	8	9	F	35	Bac++	-8,484	54
548	A583	O	CTL	P	go	CL-	420	0	0	8	9	F	35	Bac++	-8,484	54
549	A583	O	HED	Q	go	CL-	500	0	0	8	9	F	35	Bac++	-8,484	54
550	A583	O	HED	P	go	CL-	500	0	0	8	9	F	35	Bac++	-8,484	54
551	A583	O	HED	R	go	CL-	510	0	1	8	9	F	35	Bac++	-8,484	54
552	A583	O	LED	P	nogo	CL+	510	0	NA	8	9	F	35	Bac++	-8,484	54
553	A583	O	LED	P	go	CL+	420	0	0	8	9	F	35	Bac++	-8,484	54
554	A583	O	LED	Q	go	CL+	470	0	0	8	9	F	35	Bac++	-8,484	54
555	A583	O	CTL	Q	nogo	CL+	510	0	NA	8	9	F	35	Bac++	-8,484	54
556	A583	O	LED	R	go	CL+	440	0	0	8	9	F	35	Bac++	-8,484	54
557	A583	O	CTL	R	nogo	CL+	500	0	NA	8	9	F	35	Bac++	-8,484	54
558	A583	O	CTL	R	nogo	CL-	500	0	NA	8	9	F	35	Bac++	-8,484	54
559	A583	O	CTL	R	go	CL+	510	0	1	8	9	F	35	Bac++	-8,484	54
560	A583	O	HED	Q	nogo	CL-	520	0	NA	8	9	F	35	Bac++	-8,484	54
561	A583	O	CTL	R	nogo	CL+	510	0	NA	8	9	F	35	Bac++	-8,484	54
562	A583	O	HED	P	go	CL-	480	0	0	8	9	F	35	Bac++	-8,484	54
563	A583	O	CTL	P	go	CL+	500	0	1	8	9	F	35	Bac++	-8,484	54
564	A583	O	CTL	P	nogo	CL-	510	0	NA	8	9	F	35	Bac++	-8,484	54
565	A583	O	LED	R	go	CL+	420	0	0	8	9	F	35	Bac++	-8,484	54
566	A583	O	HED	Q	nogo	CL+	520	0	NA	8	9	F	35	Bac++	-8,484	54
567	A583	O	CTL	R	nogo	CL-	520	0	NA	8	9	F	35	Bac++	-8,484	54
568	A583	O	CTL	Q	nogo	CL-	510	0	NA	8	9	F	35	Bac++	-8,484	54
569	A583	O	HED	P	go	CL-	440	0	0	8	9	F	35	Bac++	-8,484	54
570	A583	O	HED	R	nogo	CL-	520	0	NA	8	9	F	35	Bac++	-8,484	54
571	A583	O	CTL	Q	nogo	CL-	510	0	NA	8	9	F	35	Bac++	-8,484	54
572	A583	O	LED	P	nogo	CL-	510	0	NA	8	9	F	35	Bac++	-8,484	54
573	A583	O	LED	R	go	CL+	450	0	0	8	9	F	35	Bac++	-8,484	54
574	A583	O	LED	R	go	CL+	440	0	0	8	9	F	35	Bac++	-8,484	54
575	A583	O	CTL	Q	nogo	CL-	520	0	NA	8	9	F	35	Bac++	-8,484	54
576	A583	O	CTL	P	go	CL-	450	0	0	8	9	F	35	Bac++	-8,484	54
577	A583	O	CTL	P	nogo	CL+	510	0	NA	8	9	F	35	Bac++	-8,484	54
578	A583	O	HED	R	nogo	CL-	510	0	NA	8	9	F	35	Bac++	-8,484	54
579	A583	O	CTL	R	go	CL-	520	0	1	8	9	F	35	Bac++	-8,484	54
580	A583	O	HED	P	nogo	CL+	510	0	NA	8	9	F	35	Bac++	-8,484	54
581	A583	O	HED	Q	nogo	CL-	510	0	NA	8	9	F	35	Bac++	-8,484	54
582	A583	O	CTL	Q	nogo	CL+	510	0	NA	8	9	F	35	Bac++	-8,484	54
583	A583	O	CTL	Q	nogo	CL-	520	0	NA	8	9	F	35	Bac++	-8,484	54
584	A583	O	LED	Q	go	CL+	420	0	0	8	9	F	35	Bac++	-8,484	54
585	A583	O	HED	Q	nogo	CL-	510	0	NA	8	9	F	35	Bac++	-8,484	54
586	A583	O	HED	P	go	CL-	510	0	1	8	9	F	35	Bac++	-8,484	54
587	A583	O	CTL	Q	go	CL-	510	0	1	8	9	F	35	Bac++	-8,484	54
588	A583	O	LED	P	go	CL+	480	0	0	8	9	F	35	Bac++	-8,484	54
589	A583	O	LED	Q	nogo	CL+	510	0	NA	8	9	F	35	Bac++	-8,484	54
590	A583	O	LED	P	go	CL-	470	0	0	8	9	F	35	Bac++	-8,484	54
591	A583	O	HED	Q	nogo	CL-	520	0	NA	8	9	F	35	Bac++	-8,484	54
592	A583	O	HED	P	nogo	CL+	520	0	NA	8	9	F	35	Bac++	-8,484	54
593	A583	O	CTL	Q	nogo	CL+	510	0	NA	8	9	F	35	Bac++	-8,484	54
594	A583	O	HED	P	go	CL+	490	0	0	8	9	F	35	Bac++	-8,484	54
595	A583	O	CTL	Q	nogo	CL+	500	0	NA	8	9	F	35	Bac++	-8,484	54
596	A583	O	LED	Q	go	CL+	450	0	0	8	9	F	35	Bac++	-8,484	54
597	A583	O	LED	P	go	CL+	450	0	0	8	9	F	35	Bac++	-8,484	54
598	A583	O	LED	Q	go	CL-	450	0	0	8	9	F	35	Bac++	-8,484	54
599	A583	O	CTL	P	nogo	CL+	520	0	NA	8	9	F	35	Bac++	-8,484	54
600	A583	O	HED	Q	nogo	CL-	510	0	NA	8	9	F	35	Bac++	-8,484	54
601	A583	O	LED	R	go	CL+	400	0	0	8	9	F	35	Bac++	-8,484	54
602	A583	O	HED	Q	nogo	CL-	500	0	NA	8	9	F	35	Bac++	-8,484	54
603	A583	O	CTL	R	go	CL-	510	0	1	8	9	F	35	Bac++	-8,484	54
604	A583	O	CTL	R	nogo	CL+	500	0	NA	8	9	F	35	Bac++	-8,484	54
605	A583	O	CTL	R	go	CL-	520	0	1	8	9	F	35	Bac++	-8,484	54
606	A583	O	CTL	R	go	CL+	420	0	0	8	9	F	35	Bac++	-8,484	54
607	A583	O	CTL	Q	nogo	CL+	510	0	NA	8	9	F	35	Bac++	-8,484	54
608	A583	O	HED	P	nogo	CL+	420	1	NA	8	9	F	35	Bac++	-8,484	54
609	A583	O	CTL	P	go	CL-	510	0	1	8	9	F	35	Bac++	-8,484	54
610	A583	O	CTL	Q	nogo	CL-	500	0	NA	8	9	F	35	Bac++	-8,484	54
611	A583	O	CTL	Q	go	CL-	510	0	1	8	9	F	35	Bac++	-8,484	54
612	A583	O	LED	P	nogo	CL+	510	0	NA	8	9	F	35	Bac++	-8,484	54
613	A583	O	CTL	P	go	CL-	420	0	0	8	9	F	35	Bac++	-8,484	54
614	A583	O	HED	R	nogo	CL-	520	0	NA	8	9	F	35	Bac++	-8,484	54
615	A583	O	CTL	P	go	CL-	420	0	0	8	9	F	35	Bac++	-8,484	54
616	A583	O	CTL	Q	go	CL-	520	0	1	8	9	F	35	Bac++	-8,484	54
617	A583	O	CTL	R	nogo	CL+	510	0	NA	8	9	F	35	Bac++	-8,484	54
618	A583	O	HED	Q	nogo	CL-	510	0	NA	8	9	F	35	Bac++	-8,484	54
619	A583	O	LED	Q	go	CL+	360	0	0	8	9	F	35	Bac++	-8,484	54
620	A583	O	HED	R	go	CL+	490	0	0	8	9	F	35	Bac++	-8,484	54
621	A583	O	LED	P	nogo	CL+	520	0	NA	8	9	F	35	Bac++	-8,484	54
622	A583	O	CTL	Q	go	CL+	410	0	0	8	9	F	35	Bac++	-8,484	54
623	A583	O	CTL	R	nogo	CL-	510	0	NA	8	9	F	35	Bac++	-8,484	54
624	A583	O	CTL	Q	go	CL+	510	0	1	8	9	F	35	Bac++	-8,484	54
625	A583	O	LED	R	go	CL-	450	0	0	8	9	F	35	Bac++	-8,484	54
626	A583	O	LED	R	nogo	CL-	500	0	NA	8	9	F	35	Bac++	-8,484	54
627	A583	O	CTL	P	go	CL+	460	0	0	8	9	F	35	Bac++	-8,484	54
628	A583	O	HED	Q	nogo	CL+	380	1	NA	8	9	F	35	Bac++	-8,484	54
629	A583	O	CTL	P	go	CL+	460	0	0	8	9	F	35	Bac++	-8,484	54
630	A583	O	CTL	R	nogo	CL+	520	0	NA	8	9	F	35	Bac++	-8,484	54
631	A583	O	HED	P	go	CL+	460	0	0	8	9	F	35	Bac++	-8,484	54
632	A583	O	LED	Q	nogo	CL+	510	0	NA	8	9	F	35	Bac++	-8,484	54
633	A583	O	LED	P	nogo	CL+	510	0	NA	8	9	F	35	Bac++	-8,484	54
634	A583	O	LED	R	go	CL+	340	0	0	8	9	F	35	Bac++	-8,484	54
635	A583	O	LED	Q	go	CL-	510	0	1	8	9	F	35	Bac++	-8,484	54
636	A583	O	CTL	R	go	CL+	510	0	1	8	9	F	35	Bac++	-8,484	54
637	A583	O	CTL	R	nogo	CL-	510	0	NA	8	9	F	35	Bac++	-8,484	54
638	A583	O	CTL	R	go	CL+	510	0	1	8	9	F	35	Bac++	-8,484	54
639	A583	O	HED	Q	go	CL-	500	0	1	8	9	F	35	Bac++	-8,484	54
640	A583	O	LED	P	nogo	CL-	520	0	NA	8	9	F	35	Bac++	-8,484	54
641	A583	O	LED	R	nogo	CL+	510	0	NA	8	9	F	35	Bac++	-8,484	54
642	A583	O	CTL	P	go	CL+	470	0	0	8	9	F	35	Bac++	-8,484	54
643	A583	O	LED	Q	go	CL+	430	0	0	8	9	F	35	Bac++	-8,484	54
644	A583	O	CTL	P	nogo	CL-	510	0	NA	8	9	F	35	Bac++	-8,484	54
645	A583	O	CTL	P	go	CL-	510	0	1	8	9	F	35	Bac++	-8,484	54
646	A583	O	LED	R	nogo	CL-	520	0	NA	8	9	F	35	Bac++	-8,484	54
647	A583	O	HED	R	go	CL-	420	0	0	8	9	F	35	Bac++	-8,484	54
648	A583	O	CTL	Q	go	CL-	440	0	0	8	9	F	35	Bac++	-8,484	54
649	A583	O	CTL	P	nogo	CL-	510	0	NA	8	9	F	35	Bac++	-8,484	54
650	A583	O	CTL	R	go	CL-	500	0	0	8	9	F	35	Bac++	-8,484	54
651	A583	O	HED	R	go	CL-	440	0	0	8	9	F	35	Bac++	-8,484	54
652	A583	O	CTL	Q	nogo	CL-	520	0	NA	8	9	F	35	Bac++	-8,484	54
653	A583	O	LED	R	go	CL+	430	0	0	8	9	F	35	Bac++	-8,484	54
654	A583	O	LED	R	go	CL+	500	0	0	8	9	F	35	Bac++	-8,484	54
655	A583	O	LED	P	nogo	CL+	520	0	NA	8	9	F	35	Bac++	-8,484	54
656	A583	O	CTL	Q	go	CL+	510	0	1	8	9	F	35	Bac++	-8,484	54
657	A583	O	LED	R	go	CL+	460	0	0	8	9	F	35	Bac++	-8,484	54
658	A583	O	HED	R	go	CL-	520	0	1	8	9	F	35	Bac++	-8,484	54
659	A583	O	HED	Q	go	CL-	500	0	1	8	9	F	35	Bac++	-8,484	54
660	A583	O	HED	Q	go	CL+	420	0	0	8	9	F	35	Bac++	-8,484	54
661	A583	O	HED	R	go	CL+	450	0	0	8	9	F	35	Bac++	-8,484	54
662	A583	O	CTL	R	go	CL-	520	0	1	8	9	F	35	Bac++	-8,484	54
663	A583	O	CTL	P	go	CL-	490	0	0	8	9	F	35	Bac++	-8,484	54
664	A583	O	HED	Q	nogo	CL-	520	0	NA	8	9	F	35	Bac++	-8,484	54
665	A583	O	LED	R	nogo	CL-	510	0	NA	8	9	F	35	Bac++	-8,484	54
666	A583	O	HED	R	go	CL-	510	0	1	8	9	F	35	Bac++	-8,484	54
667	A583	O	LED	R	nogo	CL-	510	0	NA	8	9	F	35	Bac++	-8,484	54
668	A583	O	LED	P	go	CL-	450	0	0	8	9	F	35	Bac++	-8,484	54
669	A583	O	CTL	P	nogo	CL+	510	0	NA	8	9	F	35	Bac++	-8,484	54
670	A583	O	HED	Q	go	CL-	450	0	0	8	9	F	35	Bac++	-8,484	54
671	A583	O	CTL	P	nogo	CL-	510	0	NA	8	9	F	35	Bac++	-8,484	54
672	A583	O	LED	P	go	CL-	440	0	0	8	9	F	35	Bac++	-8,484	54
673	B567	N	LED	P	nogo	CL+	520	0	NA	9,6	9,2	M	58	Bac++	2,828	52
674	B567	N	HED	Q	go	CL-	440	0	0	9,6	9,2	M	58	Bac++	2,828	52
675	B567	N	LED	Q	nogo	CL+	520	0	NA	9,6	9,2	M	58	Bac++	2,828	52
676	B567	N	LED	Q	go	CL-	390	0	0	9,6	9,2	M	58	Bac++	2,828	52
677	B567	N	HED	P	go	CL+	510	0	1	9,6	9,2	M	58	Bac++	2,828	52
678	B567	N	HED	Q	go	CL-	490	0	0	9,6	9,2	M	58	Bac++	2,828	52
679	B567	N	HED	R	go	CL+	520	0	1	9,6	9,2	M	58	Bac++	2,828	52
680	B567	N	LED	P	go	CL+	420	0	0	9,6	9,2	M	58	Bac++	2,828	52
681	B567	N	CTL	P	nogo	CL-	440	1	NA	9,6	9,2	M	58	Bac++	2,828	52
682	B567	N	LED	Q	nogo	CL+	510	0	NA	9,6	9,2	M	58	Bac++	2,828	52
683	B567	N	HED	P	go	CL+	520	0	1	9,6	9,2	M	58	Bac++	2,828	52
684	B567	N	LED	P	nogo	CL+	520	0	NA	9,6	9,2	M	58	Bac++	2,828	52
685	B567	N	LED	P	go	CL-	490	0	0	9,6	9,2	M	58	Bac++	2,828	52
686	B567	N	CTL	R	nogo	CL+	520	0	NA	9,6	9,2	M	58	Bac++	2,828	52
687	B567	N	HED	Q	nogo	CL-	520	0	NA	9,6	9,2	M	58	Bac++	2,828	52
688	B567	N	LED	R	go	CL+	520	0	1	9,6	9,2	M	58	Bac++	2,828	52
689	B567	N	LED	R	nogo	CL+	520	0	NA	9,6	9,2	M	58	Bac++	2,828	52
690	B567	N	HED	Q	go	CL-	480	0	0	9,6	9,2	M	58	Bac++	2,828	52
691	B567	N	HED	Q	nogo	CL+	510	0	NA	9,6	9,2	M	58	Bac++	2,828	52
692	B567	N	HED	P	go	CL+	500	0	1	9,6	9,2	M	58	Bac++	2,828	52
693	B567	N	HED	Q	go	CL-	520	0	1	9,6	9,2	M	58	Bac++	2,828	52
694	B567	N	HED	Q	go	CL+	410	0	0	9,6	9,2	M	58	Bac++	2,828	52
695	B567	N	CTL	P	go	CL-	440	0	0	9,6	9,2	M	58	Bac++	2,828	52
696	B567	N	HED	P	nogo	CL+	520	0	NA	9,6	9,2	M	58	Bac++	2,828	52
697	B567	N	CTL	R	go	CL+	510	0	1	9,6	9,2	M	58	Bac++	2,828	52
698	B567	N	LED	Q	nogo	CL-	510	0	NA	9,6	9,2	M	58	Bac++	2,828	52
699	B567	N	HED	P	go	CL+	520	0	1	9,6	9,2	M	58	Bac++	2,828	52
700	B567	N	CTL	Q	nogo	CL-	520	0	NA	9,6	9,2	M	58	Bac++	2,828	52
701	B567	N	CTL	Q	nogo	CL+	510	0	NA	9,6	9,2	M	58	Bac++	2,828	52
702	B567	N	HED	R	go	CL+	520	0	1	9,6	9,2	M	58	Bac++	2,828	52
703	B567	N	LED	R	nogo	CL+	520	0	NA	9,6	9,2	M	58	Bac++	2,828	52
704	B567	N	LED	R	nogo	CL-	450	1	NA	9,6	9,2	M	58	Bac++	2,828	52
705	B567	N	HED	R	go	CL-	400	0	0	9,6	9,2	M	58	Bac++	2,828	52
706	B567	N	HED	Q	nogo	CL-	520	0	NA	9,6	9,2	M	58	Bac++	2,828	52
707	B567	N	LED	R	go	CL-	480	0	0	9,6	9,2	M	58	Bac++	2,828	52
708	B567	N	CTL	R	go	CL+	510	0	1	9,6	9,2	M	58	Bac++	2,828	52
709	B567	N	CTL	R	go	CL-	520	0	1	9,6	9,2	M	58	Bac++	2,828	52
710	B567	N	CTL	P	nogo	CL+	520	0	NA	9,6	9,2	M	58	Bac++	2,828	52
711	B567	N	CTL	Q	nogo	CL+	510	0	NA	9,6	9,2	M	58	Bac++	2,828	52
712	B567	N	LED	R	go	CL+	440	0	0	9,6	9,2	M	58	Bac++	2,828	52
713	B567	N	LED	P	nogo	CL+	520	0	NA	9,6	9,2	M	58	Bac++	2,828	52
714	B567	N	HED	Q	nogo	CL-	520	0	NA	9,6	9,2	M	58	Bac++	2,828	52
715	B567	N	HED	R	nogo	CL+	380	1	NA	9,6	9,2	M	58	Bac++	2,828	52
716	B567	N	LED	Q	go	CL+	420	0	0	9,6	9,2	M	58	Bac++	2,828	52
717	B567	N	CTL	P	go	CL+	450	0	0	9,6	9,2	M	58	Bac++	2,828	52
718	B567	N	LED	P	go	CL-	520	0	1	9,6	9,2	M	58	Bac++	2,828	52
719	B567	N	CTL	Q	nogo	CL+	510	0	NA	9,6	9,2	M	58	Bac++	2,828	52
720	B567	N	HED	R	go	CL+	400	0	0	9,6	9,2	M	58	Bac++	2,828	52
721	B567	N	HED	Q	go	CL-	520	0	1	9,6	9,2	M	58	Bac++	2,828	52
722	B567	N	LED	Q	go	CL+	470	0	0	9,6	9,2	M	58	Bac++	2,828	52
723	B567	N	HED	P	nogo	CL-	510	0	NA	9,6	9,2	M	58	Bac++	2,828	52
724	B567	N	CTL	P	go	CL-	380	0	0	9,6	9,2	M	58	Bac++	2,828	52
725	B567	N	LED	P	go	CL+	520	0	1	9,6	9,2	M	58	Bac++	2,828	52
726	B567	N	LED	P	nogo	CL-	510	0	NA	9,6	9,2	M	58	Bac++	2,828	52
727	B567	N	CTL	P	go	CL-	520	0	1	9,6	9,2	M	58	Bac++	2,828	52
728	B567	N	LED	Q	go	CL+	400	0	0	9,6	9,2	M	58	Bac++	2,828	52
729	B567	N	CTL	Q	go	CL+	520	0	1	9,6	9,2	M	58	Bac++	2,828	52
730	B567	N	CTL	Q	nogo	CL-	520	0	NA	9,6	9,2	M	58	Bac++	2,828	52
731	B567	N	CTL	Q	nogo	CL+	520	0	NA	9,6	9,2	M	58	Bac++	2,828	52
732	B567	N	CTL	Q	nogo	CL+	520	0	NA	9,6	9,2	M	58	Bac++	2,828	52
733	B567	N	CTL	P	nogo	CL-	510	0	NA	9,6	9,2	M	58	Bac++	2,828	52
734	B567	N	HED	R	nogo	CL+	510	0	NA	9,6	9,2	M	58	Bac++	2,828	52
735	B567	N	HED	Q	go	CL+	400	0	0	9,6	9,2	M	58	Bac++	2,828	52
736	B567	N	CTL	Q	go	CL+	520	0	1	9,6	9,2	M	58	Bac++	2,828	52
737	B567	N	CTL	Q	nogo	CL+	510	0	NA	9,6	9,2	M	58	Bac++	2,828	52
738	B567	N	CTL	R	nogo	CL+	530	0	NA	9,6	9,2	M	58	Bac++	2,828	52
739	B567	N	CTL	P	nogo	CL-	510	0	NA	9,6	9,2	M	58	Bac++	2,828	52
740	B567	N	HED	R	go	CL+	470	0	0	9,6	9,2	M	58	Bac++	2,828	52
741	B567	N	LED	R	go	CL-	460	0	0	9,6	9,2	M	58	Bac++	2,828	52
742	B567	N	CTL	R	go	CL+	480	0	0	9,6	9,2	M	58	Bac++	2,828	52
743	B567	N	HED	Q	nogo	CL+	520	0	NA	9,6	9,2	M	58	Bac++	2,828	52
744	B567	N	CTL	P	nogo	CL+	510	0	NA	9,6	9,2	M	58	Bac++	2,828	52
745	B567	N	LED	R	go	CL-	470	0	0	9,6	9,2	M	58	Bac++	2,828	52
746	B567	N	LED	R	go	CL-	470	0	0	9,6	9,2	M	58	Bac++	2,828	52
747	B567	N	LED	Q	nogo	CL-	510	0	NA	9,6	9,2	M	58	Bac++	2,828	52
748	B567	N	CTL	R	go	CL-	510	0	1	9,6	9,2	M	58	Bac++	2,828	52
749	B567	N	LED	R	go	CL-	410	0	0	9,6	9,2	M	58	Bac++	2,828	52
750	B567	N	CTL	Q	go	CL-	470	0	0	9,6	9,2	M	58	Bac++	2,828	52
751	B567	N	CTL	R	nogo	CL-	500	0	NA	9,6	9,2	M	58	Bac++	2,828	52
752	B567	N	LED	R	nogo	CL-	520	0	NA	9,6	9,2	M	58	Bac++	2,828	52
753	B567	N	CTL	P	go	CL-	470	0	0	9,6	9,2	M	58	Bac++	2,828	52
754	B567	N	LED	P	go	CL+	510	0	1	9,6	9,2	M	58	Bac++	2,828	52
755	B567	N	CTL	Q	nogo	CL+	520	0	NA	9,6	9,2	M	58	Bac++	2,828	52
756	B567	N	CTL	P	nogo	CL+	450	1	NA	9,6	9,2	M	58	Bac++	2,828	52
757	B567	N	HED	P	nogo	CL+	520	0	NA	9,6	9,2	M	58	Bac++	2,828	52
758	B567	N	CTL	Q	nogo	CL+	520	0	NA	9,6	9,2	M	58	Bac++	2,828	52
759	B567	N	CTL	Q	go	CL+	510	0	1	9,6	9,2	M	58	Bac++	2,828	52
760	B567	N	HED	Q	go	CL+	500	0	1	9,6	9,2	M	58	Bac++	2,828	52
761	B567	N	CTL	R	go	CL+	520	0	1	9,6	9,2	M	58	Bac++	2,828	52
762	B567	N	CTL	R	go	CL-	510	0	1	9,6	9,2	M	58	Bac++	2,828	52
763	B567	N	LED	Q	go	CL+	370	0	0	9,6	9,2	M	58	Bac++	2,828	52
764	B567	N	CTL	R	go	CL-	510	0	1	9,6	9,2	M	58	Bac++	2,828	52
765	B567	N	CTL	R	go	CL+	510	0	1	9,6	9,2	M	58	Bac++	2,828	52
766	B567	N	CTL	R	nogo	CL+	510	0	NA	9,6	9,2	M	58	Bac++	2,828	52
767	B567	N	CTL	R	go	CL+	520	0	1	9,6	9,2	M	58	Bac++	2,828	52
768	B567	N	CTL	Q	go	CL+	450	0	0	9,6	9,2	M	58	Bac++	2,828	52
769	B567	N	LED	P	go	CL+	520	0	1	9,6	9,2	M	58	Bac++	2,828	52
770	B567	N	CTL	P	nogo	CL+	520	0	NA	9,6	9,2	M	58	Bac++	2,828	52
771	B567	N	LED	P	nogo	CL+	510	0	NA	9,6	9,2	M	58	Bac++	2,828	52
772	B567	N	CTL	P	go	CL+	470	0	0	9,6	9,2	M	58	Bac++	2,828	52
773	B567	N	LED	P	go	CL-	410	0	0	9,6	9,2	M	58	Bac++	2,828	52
774	B567	N	HED	P	nogo	CL-	510	0	NA	9,6	9,2	M	58	Bac++	2,828	52
775	B567	N	CTL	R	nogo	CL-	510	0	NA	9,6	9,2	M	58	Bac++	2,828	52
776	B567	N	HED	R	nogo	CL+	520	0	NA	9,6	9,2	M	58	Bac++	2,828	52
777	B567	N	HED	R	nogo	CL-	440	1	NA	9,6	9,2	M	58	Bac++	2,828	52
778	B567	N	HED	R	nogo	CL-	520	0	NA	9,6	9,2	M	58	Bac++	2,828	52
779	B567	N	CTL	Q	nogo	CL-	520	0	NA	9,6	9,2	M	58	Bac++	2,828	52
780	B567	N	LED	Q	nogo	CL-	520	0	NA	9,6	9,2	M	58	Bac++	2,828	52
781	B567	N	CTL	P	go	CL-	470	0	0	9,6	9,2	M	58	Bac++	2,828	52
782	B567	N	HED	R	nogo	CL-	520	0	NA	9,6	9,2	M	58	Bac++	2,828	52
783	B567	N	CTL	P	nogo	CL-	530	0	NA	9,6	9,2	M	58	Bac++	2,828	52
784	B567	N	CTL	Q	go	CL+	510	0	1	9,6	9,2	M	58	Bac++	2,828	52
785	B567	N	CTL	P	go	CL-	480	0	0	9,6	9,2	M	58	Bac++	2,828	52
786	B567	N	LED	P	go	CL-	520	0	1	9,6	9,2	M	58	Bac++	2,828	52
787	B567	N	LED	Q	go	CL+	480	0	0	9,6	9,2	M	58	Bac++	2,828	52
788	B567	N	HED	P	nogo	CL+	510	0	NA	9,6	9,2	M	58	Bac++	2,828	52
789	B567	N	LED	Q	go	CL-	420	0	0	9,6	9,2	M	58	Bac++	2,828	52
790	B567	N	CTL	P	go	CL+	470	0	0	9,6	9,2	M	58	Bac++	2,828	52
791	B567	N	CTL	Q	go	CL-	470	0	0	9,6	9,2	M	58	Bac++	2,828	52
792	B567	N	CTL	Q	go	CL-	500	0	0	9,6	9,2	M	58	Bac++	2,828	52
793	B567	N	CTL	R	nogo	CL-	510	0	NA	9,6	9,2	M	58	Bac++	2,828	52
794	B567	N	HED	Q	go	CL-	440	0	0	9,6	9,2	M	58	Bac++	2,828	52
795	B567	N	CTL	R	go	CL-	470	0	0	9,6	9,2	M	58	Bac++	2,828	52
796	B567	N	HED	Q	nogo	CL-	510	0	NA	9,6	9,2	M	58	Bac++	2,828	52
797	B567	N	CTL	R	nogo	CL-	520	0	NA	9,6	9,2	M	58	Bac++	2,828	52
798	B567	N	LED	Q	nogo	CL-	510	0	NA	9,6	9,2	M	58	Bac++	2,828	52
799	B567	N	LED	Q	nogo	CL+	510	0	NA	9,6	9,2	M	58	Bac++	2,828	52
800	B567	N	HED	Q	go	CL+	510	0	1	9,6	9,2	M	58	Bac++	2,828	52
801	B567	N	CTL	R	nogo	CL-	520	0	NA	9,6	9,2	M	58	Bac++	2,828	52
802	B567	N	CTL	P	nogo	CL+	500	0	NA	9,6	9,2	M	58	Bac++	2,828	52
803	B567	N	CTL	Q	go	CL-	450	0	0	9,6	9,2	M	58	Bac++	2,828	52
804	B567	N	LED	P	go	CL-	420	0	0	9,6	9,2	M	58	Bac++	2,828	52
805	B567	N	HED	Q	go	CL-	510	0	1	9,6	9,2	M	58	Bac++	2,828	52
806	B567	N	LED	P	nogo	CL-	510	0	NA	9,6	9,2	M	58	Bac++	2,828	52
807	B567	N	CTL	Q	go	CL+	480	0	0	9,6	9,2	M	58	Bac++	2,828	52
808	B567	N	CTL	R	nogo	CL-	510	0	NA	9,6	9,2	M	58	Bac++	2,828	52
809	B567	N	LED	R	go	CL-	400	0	0	9,6	9,2	M	58	Bac++	2,828	52
810	B567	N	HED	R	go	CL-	520	0	1	9,6	9,2	M	58	Bac++	2,828	52
811	B567	N	HED	Q	nogo	CL-	510	0	NA	9,6	9,2	M	58	Bac++	2,828	52
812	B567	N	CTL	R	go	CL-	510	0	1	9,6	9,2	M	58	Bac++	2,828	52
813	B567	N	CTL	P	nogo	CL-	520	0	NA	9,6	9,2	M	58	Bac++	2,828	52
814	B567	N	CTL	P	nogo	CL+	520	0	NA	9,6	9,2	M	58	Bac++	2,828	52
815	B567	N	CTL	R	nogo	CL+	490	0	NA	9,6	9,2	M	58	Bac++	2,828	52
816	B567	N	HED	R	nogo	CL+	410	1	NA	9,6	9,2	M	58	Bac++	2,828	52
817	B567	N	CTL	Q	go	CL-	430	0	0	9,6	9,2	M	58	Bac++	2,828	52
818	B567	N	HED	R	go	CL-	440	0	0	9,6	9,2	M	58	Bac++	2,828	52
819	B567	N	CTL	Q	go	CL+	420	0	0	9,6	9,2	M	58	Bac++	2,828	52
820	B567	N	LED	R	nogo	CL-	510	0	NA	9,6	9,2	M	58	Bac++	2,828	52
821	B567	N	CTL	P	go	CL+	420	0	0	9,6	9,2	M	58	Bac++	2,828	52
822	B567	N	LED	P	go	CL+	340	0	0	9,6	9,2	M	58	Bac++	2,828	52
823	B567	N	CTL	Q	nogo	CL+	510	0	NA	9,6	9,2	M	58	Bac++	2,828	52
824	B567	N	HED	Q	nogo	CL+	520	0	NA	9,6	9,2	M	58	Bac++	2,828	52
825	B567	N	CTL	R	nogo	CL-	520	0	NA	9,6	9,2	M	58	Bac++	2,828	52
826	B567	N	CTL	R	nogo	CL-	520	0	NA	9,6	9,2	M	58	Bac++	2,828	52
827	B567	N	HED	Q	go	CL-	390	0	0	9,6	9,2	M	58	Bac++	2,828	52
828	B567	N	LED	R	go	CL+	480	0	0	9,6	9,2	M	58	Bac++	2,828	52
829	B567	N	LED	R	nogo	CL-	520	0	NA	9,6	9,2	M	58	Bac++	2,828	52
830	B567	N	CTL	R	go	CL-	500	0	1	9,6	9,2	M	58	Bac++	2,828	52
831	B567	N	CTL	R	nogo	CL+	520	0	NA	9,6	9,2	M	58	Bac++	2,828	52
832	B567	N	CTL	P	go	CL+	400	0	0	9,6	9,2	M	58	Bac++	2,828	52
833	B567	N	LED	P	nogo	CL+	510	0	NA	9,6	9,2	M	58	Bac++	2,828	52
834	B567	N	CTL	P	go	CL-	400	0	0	9,6	9,2	M	58	Bac++	2,828	52
835	B567	N	HED	Q	go	CL-	510	0	1	9,6	9,2	M	58	Bac++	2,828	52
836	B567	N	HED	P	nogo	CL-	500	0	NA	9,6	9,2	M	58	Bac++	2,828	52
837	B567	N	CTL	Q	nogo	CL-	520	0	NA	9,6	9,2	M	58	Bac++	2,828	52
838	B567	N	LED	R	go	CL+	360	0	0	9,6	9,2	M	58	Bac++	2,828	52
839	B567	N	CTL	Q	nogo	CL-	510	0	NA	9,6	9,2	M	58	Bac++	2,828	52
840	B567	N	HED	Q	go	CL+	510	0	1	9,6	9,2	M	58	Bac++	2,828	52
841	B567	N	HED	P	nogo	CL+	520	0	NA	9,6	9,2	M	58	Bac++	2,828	52
842	B567	N	CTL	P	go	CL-	440	0	0	9,6	9,2	M	58	Bac++	2,828	52
843	B567	N	CTL	Q	go	CL-	390	0	0	9,6	9,2	M	58	Bac++	2,828	52
844	B567	N	LED	Q	go	CL-	400	0	0	9,6	9,2	M	58	Bac++	2,828	52
845	B567	N	LED	P	nogo	CL+	510	0	NA	9,6	9,2	M	58	Bac++	2,828	52
846	B567	N	CTL	Q	go	CL+	520	0	1	9,6	9,2	M	58	Bac++	2,828	52
847	B567	N	CTL	Q	nogo	CL-	510	0	NA	9,6	9,2	M	58	Bac++	2,828	52
848	B567	N	LED	R	go	CL+	480	0	0	9,6	9,2	M	58	Bac++	2,828	52
849	B567	N	HED	P	nogo	CL+	510	0	NA	9,6	9,2	M	58	Bac++	2,828	52
850	B567	N	LED	R	nogo	CL+	360	1	NA	9,6	9,2	M	58	Bac++	2,828	52
851	B567	N	LED	P	nogo	CL-	520	0	NA	9,6	9,2	M	58	Bac++	2,828	52
852	B567	N	LED	P	nogo	CL+	520	0	NA	9,6	9,2	M	58	Bac++	2,828	52
853	B567	N	LED	P	go	CL-	510	0	1	9,6	9,2	M	58	Bac++	2,828	52
854	B567	N	CTL	R	go	CL+	520	0	1	9,6	9,2	M	58	Bac++	2,828	52
855	B567	N	HED	R	nogo	CL+	510	0	NA	9,6	9,2	M	58	Bac++	2,828	52
856	B567	N	LED	R	go	CL-	500	0	1	9,6	9,2	M	58	Bac++	2,828	52
857	B567	N	CTL	R	nogo	CL-	510	0	NA	9,6	9,2	M	58	Bac++	2,828	52
858	B567	N	LED	P	go	CL-	440	0	0	9,6	9,2	M	58	Bac++	2,828	52
859	B567	N	CTL	P	nogo	CL+	510	0	NA	9,6	9,2	M	58	Bac++	2,828	52
860	B567	N	LED	P	go	CL-	390	0	0	9,6	9,2	M	58	Bac++	2,828	52
861	B567	N	HED	Q	nogo	CL-	510	0	NA	9,6	9,2	M	58	Bac++	2,828	52
862	B567	N	HED	R	nogo	CL-	430	1	NA	9,6	9,2	M	58	Bac++	2,828	52
863	B567	N	CTL	R	nogo	CL+	510	0	NA	9,6	9,2	M	58	Bac++	2,828	52
864	B567	N	CTL	Q	go	CL+	450	0	0	9,6	9,2	M	58	Bac++	2,828	52
865	B567	N	CTL	P	nogo	CL+	520	0	NA	9,6	9,2	M	58	Bac++	2,828	52
866	B567	N	HED	R	go	CL+	490	0	0	9,6	9,2	M	58	Bac++	2,828	52
867	B567	N	CTL	R	nogo	CL+	510	0	NA	9,6	9,2	M	58	Bac++	2,828	52
868	B567	N	CTL	Q	go	CL-	440	0	0	9,6	9,2	M	58	Bac++	2,828	52
869	B567	N	LED	P	nogo	CL-	520	0	NA	9,6	9,2	M	58	Bac++	2,828	52
870	B567	N	HED	R	go	CL+	420	0	0	9,6	9,2	M	58	Bac++	2,828	52
871	B567	N	LED	P	go	CL-	470	0	0	9,6	9,2	M	58	Bac++	2,828	52
872	B567	N	HED	P	nogo	CL-	510	0	NA	9,6	9,2	M	58	Bac++	2,828	52
873	B567	N	CTL	Q	go	CL-	420	0	0	9,6	9,2	M	58	Bac++	2,828	52
874	B567	N	CTL	Q	nogo	CL-	520	0	NA	9,6	9,2	M	58	Bac++	2,828	52
875	B567	N	LED	R	go	CL-	470	0	0	9,6	9,2	M	58	Bac++	2,828	52
876	B567	N	CTL	P	go	CL+	450	0	0	9,6	9,2	M	58	Bac++	2,828	52
877	B567	N	CTL	P	nogo	CL+	510	0	NA	9,6	9,2	M	58	Bac++	2,828	52
878	B567	N	LED	Q	go	CL-	400	0	0	9,6	9,2	M	58	Bac++	2,828	52
879	B567	N	LED	P	go	CL+	370	0	0	9,6	9,2	M	58	Bac++	2,828	52
880	B567	N	CTL	R	go	CL-	510	0	1	9,6	9,2	M	58	Bac++	2,828	52
881	B567	N	HED	P	nogo	CL-	520	0	NA	9,6	9,2	M	58	Bac++	2,828	52
882	B567	N	CTL	R	go	CL+	510	0	1	9,6	9,2	M	58	Bac++	2,828	52
883	B567	N	CTL	Q	nogo	CL+	510	0	NA	9,6	9,2	M	58	Bac++	2,828	52
884	B567	N	HED	Q	nogo	CL-	510	0	NA	9,6	9,2	M	58	Bac++	2,828	52
885	B567	N	CTL	Q	go	CL+	450	0	0	9,6	9,2	M	58	Bac++	2,828	52
886	B567	N	CTL	R	go	CL+	480	0	0	9,6	9,2	M	58	Bac++	2,828	52
887	B567	N	CTL	R	nogo	CL+	520	0	NA	9,6	9,2	M	58	Bac++	2,828	52
888	B567	N	HED	P	nogo	CL-	510	0	NA	9,6	9,2	M	58	Bac++	2,828	52
889	B567	N	HED	P	nogo	CL+	510	0	NA	9,6	9,2	M	58	Bac++	2,828	52
890	B567	N	CTL	P	nogo	CL-	510	0	NA	9,6	9,2	M	58	Bac++	2,828	52
891	B567	N	HED	R	go	CL-	510	0	1	9,6	9,2	M	58	Bac++	2,828	52
892	B567	N	CTL	Q	go	CL-	510	0	1	9,6	9,2	M	58	Bac++	2,828	52
893	B567	N	HED	P	nogo	CL-	500	0	NA	9,6	9,2	M	58	Bac++	2,828	52
894	B567	N	HED	R	nogo	CL-	510	0	NA	9,6	9,2	M	58	Bac++	2,828	52
895	B567	N	HED	Q	go	CL-	450	0	0	9,6	9,2	M	58	Bac++	2,828	52
896	B567	N	LED	Q	nogo	CL+	410	1	NA	9,6	9,2	M	58	Bac++	2,828	52
897	B567	N	CTL	P	go	CL+	480	0	0	9,6	9,2	M	58	Bac++	2,828	52
898	B567	N	HED	Q	go	CL+	400	0	0	9,6	9,2	M	58	Bac++	2,828	52
899	B567	N	LED	R	go	CL+	390	0	0	9,6	9,2	M	58	Bac++	2,828	52
900	B567	N	CTL	R	nogo	CL+	520	0	NA	9,6	9,2	M	58	Bac++	2,828	52
901	B567	N	LED	R	nogo	CL+	510	0	NA	9,6	9,2	M	58	Bac++	2,828	52
902	B567	N	CTL	Q	nogo	CL+	510	0	NA	9,6	9,2	M	58	Bac++	2,828	52
903	B567	N	CTL	P	go	CL-	500	0	1	9,6	9,2	M	58	Bac++	2,828	52
904	B567	N	CTL	Q	go	CL+	510	0	1	9,6	9,2	M	58	Bac++	2,828	52
905	B567	N	HED	Q	go	CL+	400	0	0	9,6	9,2	M	58	Bac++	2,828	52
906	B567	N	HED	Q	nogo	CL+	520	0	NA	9,6	9,2	M	58	Bac++	2,828	52
907	B567	N	CTL	Q	nogo	CL-	510	0	NA	9,6	9,2	M	58	Bac++	2,828	52
908	B567	N	CTL	P	go	CL+	510	0	1	9,6	9,2	M	58	Bac++	2,828	52
909	B567	N	LED	Q	go	CL+	390	0	0	9,6	9,2	M	58	Bac++	2,828	52
910	B567	N	CTL	P	go	CL-	470	0	0	9,6	9,2	M	58	Bac++	2,828	52
911	B567	N	LED	R	nogo	CL-	520	0	NA	9,6	9,2	M	58	Bac++	2,828	52
912	B567	N	LED	Q	go	CL+	420	0	0	9,6	9,2	M	58	Bac++	2,828	52
913	B567	N	CTL	R	nogo	CL-	520	0	NA	9,6	9,2	M	58	Bac++	2,828	52
914	B567	N	LED	P	go	CL-	500	0	1	9,6	9,2	M	58	Bac++	2,828	52
915	B567	N	LED	P	nogo	CL-	520	0	NA	9,6	9,2	M	58	Bac++	2,828	52
916	B567	N	CTL	P	nogo	CL+	430	1	NA	9,6	9,2	M	58	Bac++	2,828	52
917	B567	N	CTL	P	nogo	CL+	510	0	NA	9,6	9,2	M	58	Bac++	2,828	52
918	B567	N	HED	P	nogo	CL-	520	0	NA	9,6	9,2	M	58	Bac++	2,828	52
919	B567	N	LED	P	go	CL-	500	0	1	9,6	9,2	M	58	Bac++	2,828	52
920	B567	N	HED	R	nogo	CL+	420	1	NA	9,6	9,2	M	58	Bac++	2,828	52
921	B567	N	LED	R	nogo	CL+	510	0	NA	9,6	9,2	M	58	Bac++	2,828	52
922	B567	N	CTL	R	go	CL-	500	0	0	9,6	9,2	M	58	Bac++	2,828	52
923	B567	N	LED	R	go	CL-	470	0	0	9,6	9,2	M	58	Bac++	2,828	52
924	B567	N	HED	Q	go	CL+	520	0	1	9,6	9,2	M	58	Bac++	2,828	52
925	B567	N	HED	Q	nogo	CL-	520	0	NA	9,6	9,2	M	58	Bac++	2,828	52
926	B567	N	LED	R	go	CL-	470	0	0	9,6	9,2	M	58	Bac++	2,828	52
927	B567	N	LED	R	go	CL+	510	0	1	9,6	9,2	M	58	Bac++	2,828	52
928	B567	N	CTL	Q	nogo	CL-	510	0	NA	9,6	9,2	M	58	Bac++	2,828	52
929	B567	N	LED	P	nogo	CL-	510	0	NA	9,6	9,2	M	58	Bac++	2,828	52
930	B567	N	CTL	Q	go	CL+	520	0	1	9,6	9,2	M	58	Bac++	2,828	52
931	B567	N	HED	P	go	CL+	390	0	0	9,6	9,2	M	58	Bac++	2,828	52
932	B567	N	CTL	Q	go	CL-	450	0	0	9,6	9,2	M	58	Bac++	2,828	52
933	B567	N	LED	R	go	CL-	520	0	1	9,6	9,2	M	58	Bac++	2,828	52
934	B567	N	LED	P	nogo	CL-	510	0	NA	9,6	9,2	M	58	Bac++	2,828	52
935	B567	N	CTL	R	nogo	CL+	510	0	NA	9,6	9,2	M	58	Bac++	2,828	52
936	B567	N	HED	P	go	CL+	480	0	0	9,6	9,2	M	58	Bac++	2,828	52
937	B567	N	CTL	P	nogo	CL-	520	0	NA	9,6	9,2	M	58	Bac++	2,828	52
938	B567	N	CTL	P	nogo	CL-	510	0	NA	9,6	9,2	M	58	Bac++	2,828	52
939	B567	N	CTL	R	go	CL-	440	0	0	9,6	9,2	M	58	Bac++	2,828	52
940	B567	N	HED	R	go	CL+	460	0	0	9,6	9,2	M	58	Bac++	2,828	52
941	B567	N	HED	R	nogo	CL+	520	0	NA	9,6	9,2	M	58	Bac++	2,828	52
942	B567	N	HED	R	nogo	CL+	520	0	NA	9,6	9,2	M	58	Bac++	2,828	52
943	B567	N	CTL	R	go	CL+	500	0	1	9,6	9,2	M	58	Bac++	2,828	52
944	B567	N	CTL	Q	go	CL-	520	0	1	9,6	9,2	M	58	Bac++	2,828	52
945	B567	N	HED	P	go	CL+	510	0	1	9,6	9,2	M	58	Bac++	2,828	52
946	B567	N	HED	Q	nogo	CL-	510	0	NA	9,6	9,2	M	58	Bac++	2,828	52
947	B567	N	CTL	P	nogo	CL-	520	0	NA	9,6	9,2	M	58	Bac++	2,828	52
948	B567	N	HED	R	nogo	CL+	480	1	NA	9,6	9,2	M	58	Bac++	2,828	52
949	B567	N	HED	R	nogo	CL-	520	0	NA	9,6	9,2	M	58	Bac++	2,828	52
950	B567	N	LED	Q	nogo	CL-	520	0	NA	9,6	9,2	M	58	Bac++	2,828	52
951	B567	N	HED	P	nogo	CL-	510	0	NA	9,6	9,2	M	58	Bac++	2,828	52
952	B567	N	CTL	R	go	CL-	510	0	1	9,6	9,2	M	58	Bac++	2,828	52
953	B567	N	HED	Q	go	CL-	520	0	1	9,6	9,2	M	58	Bac++	2,828	52
954	B567	N	LED	P	nogo	CL+	520	0	NA	9,6	9,2	M	58	Bac++	2,828	52
955	B567	N	CTL	Q	nogo	CL-	530	0	NA	9,6	9,2	M	58	Bac++	2,828	52
956	B567	N	CTL	P	go	CL+	490	0	0	9,6	9,2	M	58	Bac++	2,828	52
957	B567	N	CTL	P	go	CL+	510	0	1	9,6	9,2	M	58	Bac++	2,828	52
958	B567	N	LED	R	nogo	CL+	440	1	NA	9,6	9,2	M	58	Bac++	2,828	52
959	B567	N	CTL	P	go	CL-	390	0	0	9,6	9,2	M	58	Bac++	2,828	52
960	B567	N	HED	Q	nogo	CL+	380	1	NA	9,6	9,2	M	58	Bac++	2,828	52
961	B567	N	CTL	Q	nogo	CL-	510	0	NA	9,6	9,2	M	58	Bac++	2,828	52
962	B567	N	CTL	Q	go	CL+	390	0	0	9,6	9,2	M	58	Bac++	2,828	52
963	B567	N	CTL	R	nogo	CL-	520	0	NA	9,6	9,2	M	58	Bac++	2,828	52
964	B567	N	LED	P	nogo	CL+	510	0	NA	9,6	9,2	M	58	Bac++	2,828	52
965	B567	N	CTL	P	nogo	CL+	510	0	NA	9,6	9,2	M	58	Bac++	2,828	52
966	B567	N	CTL	P	go	CL+	410	0	0	9,6	9,2	M	58	Bac++	2,828	52
967	B567	N	CTL	P	nogo	CL+	470	1	NA	9,6	9,2	M	58	Bac++	2,828	52
968	B567	N	CTL	P	go	CL+	450	0	0	9,6	9,2	M	58	Bac++	2,828	52
969	B567	N	LED	Q	nogo	CL-	520	0	NA	9,6	9,2	M	58	Bac++	2,828	52
970	B567	N	HED	R	go	CL+	510	0	1	9,6	9,2	M	58	Bac++	2,828	52
971	B567	N	HED	Q	nogo	CL-	510	0	NA	9,6	9,2	M	58	Bac++	2,828	52
972	B567	N	LED	R	nogo	CL+	440	1	NA	9,6	9,2	M	58	Bac++	2,828	52
973	B567	N	CTL	R	nogo	CL-	520	0	NA	9,6	9,2	M	58	Bac++	2,828	52
974	B567	N	HED	R	nogo	CL+	520	0	NA	9,6	9,2	M	58	Bac++	2,828	52
975	B567	N	CTL	Q	nogo	CL+	520	0	NA	9,6	9,2	M	58	Bac++	2,828	52
976	B567	N	CTL	P	go	CL-	440	0	0	9,6	9,2	M	58	Bac++	2,828	52
977	B567	N	CTL	R	go	CL+	420	0	0	9,6	9,2	M	58	Bac++	2,828	52
978	B567	N	HED	P	nogo	CL+	520	0	NA	9,6	9,2	M	58	Bac++	2,828	52
979	B567	N	HED	Q	go	CL-	370	0	0	9,6	9,2	M	58	Bac++	2,828	52
980	B567	N	CTL	Q	go	CL+	520	0	1	9,6	9,2	M	58	Bac++	2,828	52
981	B567	N	CTL	R	go	CL-	450	0	0	9,6	9,2	M	58	Bac++	2,828	52
982	B567	N	CTL	P	nogo	CL-	520	0	NA	9,6	9,2	M	58	Bac++	2,828	52
983	B567	N	CTL	P	nogo	CL-	490	1	NA	9,6	9,2	M	58	Bac++	2,828	52
984	B567	N	CTL	P	nogo	CL-	420	1	NA	9,6	9,2	M	58	Bac++	2,828	52
985	B567	N	LED	Q	nogo	CL-	520	0	NA	9,6	9,2	M	58	Bac++	2,828	52
986	B567	N	HED	P	go	CL-	490	0	0	9,6	9,2	M	58	Bac++	2,828	52
987	B567	N	CTL	Q	go	CL+	440	0	0	9,6	9,2	M	58	Bac++	2,828	52
988	B567	N	HED	Q	go	CL-	520	0	1	9,6	9,2	M	58	Bac++	2,828	52
989	B567	N	HED	P	go	CL-	520	0	1	9,6	9,2	M	58	Bac++	2,828	52
990	B567	N	LED	R	nogo	CL-	510	0	NA	9,6	9,2	M	58	Bac++	2,828	52
991	B567	N	CTL	R	nogo	CL+	520	0	NA	9,6	9,2	M	58	Bac++	2,828	52
992	B567	N	CTL	R	go	CL-	520	0	1	9,6	9,2	M	58	Bac++	2,828	52
993	B567	N	HED	P	go	CL+	380	0	0	9,6	9,2	M	58	Bac++	2,828	52
994	B567	N	HED	R	nogo	CL-	480	1	NA	9,6	9,2	M	58	Bac++	2,828	52
995	B567	N	HED	Q	go	CL+	460	0	0	9,6	9,2	M	58	Bac++	2,828	52
996	B567	N	LED	R	go	CL+	510	0	1	9,6	9,2	M	58	Bac++	2,828	52
997	B567	N	LED	R	nogo	CL-	510	0	NA	9,6	9,2	M	58	Bac++	2,828	52
998	B567	N	LED	R	nogo	CL-	510	0	NA	9,6	9,2	M	58	Bac++	2,828	52
999	B567	N	LED	Q	nogo	CL+	510	0	NA	9,6	9,2	M	58	Bac++	2,828	52
1000	B567	N	CTL	P	nogo	CL-	520	0	NA	9,6	9,2	M	58	Bac++	2,828	52
1001	B567	N	CTL	R	nogo	CL-	510	0	NA	9,6	9,2	M	58	Bac++	2,828	52
1002	B567	N	HED	Q	nogo	CL+	510	0	NA	9,6	9,2	M	58	Bac++	2,828	52
1003	B567	N	HED	P	go	CL-	420	0	0	9,6	9,2	M	58	Bac++	2,828	52
1004	B567	N	HED	Q	nogo	CL+	520	0	NA	9,6	9,2	M	58	Bac++	2,828	52
1005	B567	N	HED	Q	nogo	CL+	500	0	NA	9,6	9,2	M	58	Bac++	2,828	52
1006	B567	N	CTL	P	nogo	CL+	480	1	NA	9,6	9,2	M	58	Bac++	2,828	52
1007	B567	N	HED	P	go	CL-	510	0	1	9,6	9,2	M	58	Bac++	2,828	52
1008	B567	N	LED	R	go	CL+	520	0	1	9,6	9,2	M	58	Bac++	2,828	52
1009	B683	N	HED	R	go	CL-	440	0	0	9,1	8,8	M	31	Bac++	-1,414	46
1010	B683	N	LED	Q	go	CL-	520	0	1	9,1	8,8	M	31	Bac++	-1,414	46
1011	B683	N	CTL	R	go	CL-	450	0	0	9,1	8,8	M	31	Bac++	-1,414	46
1012	B683	N	HED	P	nogo	CL-	510	0	NA	9,1	8,8	M	31	Bac++	-1,414	46
1013	B683	N	HED	P	go	CL+	520	0	1	9,1	8,8	M	31	Bac++	-1,414	46
1014	B683	N	HED	R	nogo	CL-	520	0	NA	9,1	8,8	M	31	Bac++	-1,414	46
1015	B683	N	HED	R	nogo	CL+	520	0	NA	9,1	8,8	M	31	Bac++	-1,414	46
1016	B683	N	LED	R	go	CL-	360	0	0	9,1	8,8	M	31	Bac++	-1,414	46
1017	B683	N	LED	R	nogo	CL-	510	0	NA	9,1	8,8	M	31	Bac++	-1,414	46
1018	B683	N	LED	P	go	CL-	520	0	1	9,1	8,8	M	31	Bac++	-1,414	46
1019	B683	N	CTL	R	nogo	CL+	510	0	NA	9,1	8,8	M	31	Bac++	-1,414	46
1020	B683	N	HED	R	nogo	CL+	520	0	NA	9,1	8,8	M	31	Bac++	-1,414	46
1021	B683	N	LED	R	nogo	CL+	510	0	NA	9,1	8,8	M	31	Bac++	-1,414	46
1022	B683	N	HED	P	go	CL+	430	0	0	9,1	8,8	M	31	Bac++	-1,414	46
1023	B683	N	CTL	R	go	CL+	420	0	0	9,1	8,8	M	31	Bac++	-1,414	46
1024	B683	N	LED	P	nogo	CL+	510	0	NA	9,1	8,8	M	31	Bac++	-1,414	46
1025	B683	N	CTL	P	nogo	CL-	520	0	NA	9,1	8,8	M	31	Bac++	-1,414	46
1026	B683	N	HED	Q	nogo	CL+	510	0	NA	9,1	8,8	M	31	Bac++	-1,414	46
1027	B683	N	CTL	R	go	CL-	360	0	0	9,1	8,8	M	31	Bac++	-1,414	46
1028	B683	N	HED	Q	go	CL-	370	0	0	9,1	8,8	M	31	Bac++	-1,414	46
1029	B683	N	CTL	Q	nogo	CL-	510	0	NA	9,1	8,8	M	31	Bac++	-1,414	46
1030	B683	N	HED	P	nogo	CL-	520	0	NA	9,1	8,8	M	31	Bac++	-1,414	46
1031	B683	N	LED	Q	nogo	CL+	510	0	NA	9,1	8,8	M	31	Bac++	-1,414	46
1032	B683	N	HED	Q	go	CL+	490	0	0	9,1	8,8	M	31	Bac++	-1,414	46
1033	B683	N	LED	R	go	CL+	410	0	0	9,1	8,8	M	31	Bac++	-1,414	46
1034	B683	N	CTL	P	nogo	CL+	500	0	NA	9,1	8,8	M	31	Bac++	-1,414	46
1035	B683	N	CTL	P	nogo	CL-	500	0	NA	9,1	8,8	M	31	Bac++	-1,414	46
1036	B683	N	CTL	P	go	CL+	390	0	0	9,1	8,8	M	31	Bac++	-1,414	46
1037	B683	N	CTL	Q	nogo	CL-	510	0	NA	9,1	8,8	M	31	Bac++	-1,414	46
1038	B683	N	LED	R	nogo	CL+	510	0	NA	9,1	8,8	M	31	Bac++	-1,414	46
1039	B683	N	LED	Q	go	CL+	450	0	0	9,1	8,8	M	31	Bac++	-1,414	46
1040	B683	N	CTL	R	nogo	CL-	510	0	NA	9,1	8,8	M	31	Bac++	-1,414	46
1041	B683	N	HED	P	nogo	CL+	510	0	NA	9,1	8,8	M	31	Bac++	-1,414	46
1042	B683	N	CTL	P	nogo	CL+	500	0	NA	9,1	8,8	M	31	Bac++	-1,414	46
1043	B683	N	LED	Q	nogo	CL+	510	0	NA	9,1	8,8	M	31	Bac++	-1,414	46
1044	B683	N	HED	P	nogo	CL+	510	0	NA	9,1	8,8	M	31	Bac++	-1,414	46
1045	B683	N	CTL	P	go	CL-	410	0	0	9,1	8,8	M	31	Bac++	-1,414	46
1046	B683	N	HED	R	go	CL-	370	0	0	9,1	8,8	M	31	Bac++	-1,414	46
1047	B683	N	CTL	P	go	CL-	420	0	0	9,1	8,8	M	31	Bac++	-1,414	46
1048	B683	N	HED	R	go	CL+	360	0	0	9,1	8,8	M	31	Bac++	-1,414	46
1049	B683	N	LED	R	nogo	CL+	510	0	NA	9,1	8,8	M	31	Bac++	-1,414	46
1050	B683	N	CTL	Q	nogo	CL-	510	0	NA	9,1	8,8	M	31	Bac++	-1,414	46
1051	B683	N	LED	P	go	CL-	450	0	0	9,1	8,8	M	31	Bac++	-1,414	46
1052	B683	N	LED	P	go	CL+	390	0	0	9,1	8,8	M	31	Bac++	-1,414	46
1053	B683	N	CTL	Q	nogo	CL+	520	0	NA	9,1	8,8	M	31	Bac++	-1,414	46
1054	B683	N	CTL	R	go	CL-	510	0	1	9,1	8,8	M	31	Bac++	-1,414	46
1055	B683	N	LED	P	nogo	CL-	520	0	NA	9,1	8,8	M	31	Bac++	-1,414	46
1056	B683	N	CTL	P	go	CL-	410	0	0	9,1	8,8	M	31	Bac++	-1,414	46
1057	B683	N	CTL	R	go	CL+	470	0	0	9,1	8,8	M	31	Bac++	-1,414	46
1058	B683	N	CTL	R	nogo	CL+	510	0	NA	9,1	8,8	M	31	Bac++	-1,414	46
1059	B683	N	HED	Q	nogo	CL-	520	0	NA	9,1	8,8	M	31	Bac++	-1,414	46
1060	B683	N	HED	P	nogo	CL-	470	1	NA	9,1	8,8	M	31	Bac++	-1,414	46
1061	B683	N	HED	R	go	CL+	410	0	0	9,1	8,8	M	31	Bac++	-1,414	46
1062	B683	N	CTL	R	go	CL-	390	0	0	9,1	8,8	M	31	Bac++	-1,414	46
1063	B683	N	HED	R	nogo	CL-	510	0	NA	9,1	8,8	M	31	Bac++	-1,414	46
1064	B683	N	HED	P	go	CL-	430	0	0	9,1	8,8	M	31	Bac++	-1,414	46
1065	B683	N	HED	Q	go	CL-	450	0	0	9,1	8,8	M	31	Bac++	-1,414	46
1066	B683	N	CTL	R	nogo	CL+	520	0	NA	9,1	8,8	M	31	Bac++	-1,414	46
1067	B683	N	HED	P	nogo	CL+	480	1	NA	9,1	8,8	M	31	Bac++	-1,414	46
1068	B683	N	CTL	Q	nogo	CL-	520	0	NA	9,1	8,8	M	31	Bac++	-1,414	46
1069	B683	N	LED	P	go	CL-	350	0	0	9,1	8,8	M	31	Bac++	-1,414	46
1070	B683	N	CTL	P	go	CL+	340	0	0	9,1	8,8	M	31	Bac++	-1,414	46
1071	B683	N	CTL	R	nogo	CL-	520	0	NA	9,1	8,8	M	31	Bac++	-1,414	46
1072	B683	N	HED	R	go	CL-	410	0	0	9,1	8,8	M	31	Bac++	-1,414	46
1073	B683	N	CTL	R	go	CL+	470	0	0	9,1	8,8	M	31	Bac++	-1,414	46
1074	B683	N	HED	P	go	CL-	390	0	0	9,1	8,8	M	31	Bac++	-1,414	46
1075	B683	N	HED	P	go	CL+	390	0	0	9,1	8,8	M	31	Bac++	-1,414	46
1076	B683	N	CTL	Q	nogo	CL+	510	0	NA	9,1	8,8	M	31	Bac++	-1,414	46
1077	B683	N	CTL	P	nogo	CL+	390	1	NA	9,1	8,8	M	31	Bac++	-1,414	46
1078	B683	N	CTL	Q	go	CL-	340	0	0	9,1	8,8	M	31	Bac++	-1,414	46
1079	B683	N	HED	Q	nogo	CL+	520	0	NA	9,1	8,8	M	31	Bac++	-1,414	46
1080	B683	N	LED	R	nogo	CL+	510	0	NA	9,1	8,8	M	31	Bac++	-1,414	46
1081	B683	N	CTL	Q	go	CL+	510	0	1	9,1	8,8	M	31	Bac++	-1,414	46
1082	B683	N	HED	P	nogo	CL+	510	0	NA	9,1	8,8	M	31	Bac++	-1,414	46
1083	B683	N	CTL	R	nogo	CL+	510	0	NA	9,1	8,8	M	31	Bac++	-1,414	46
1084	B683	N	LED	P	nogo	CL+	390	1	NA	9,1	8,8	M	31	Bac++	-1,414	46
1085	B683	N	HED	R	go	CL-	520	0	1	9,1	8,8	M	31	Bac++	-1,414	46
1086	B683	N	HED	P	nogo	CL-	520	0	NA	9,1	8,8	M	31	Bac++	-1,414	46
1087	B683	N	LED	R	nogo	CL+	510	0	NA	9,1	8,8	M	31	Bac++	-1,414	46
1088	B683	N	HED	Q	nogo	CL+	520	0	NA	9,1	8,8	M	31	Bac++	-1,414	46
1089	B683	N	HED	R	go	CL-	420	0	0	9,1	8,8	M	31	Bac++	-1,414	46
1090	B683	N	HED	P	nogo	CL-	510	0	NA	9,1	8,8	M	31	Bac++	-1,414	46
1091	B683	N	HED	Q	nogo	CL-	500	0	NA	9,1	8,8	M	31	Bac++	-1,414	46
1092	B683	N	CTL	Q	go	CL-	520	0	1	9,1	8,8	M	31	Bac++	-1,414	46
1093	B683	N	CTL	P	nogo	CL+	510	0	NA	9,1	8,8	M	31	Bac++	-1,414	46
1094	B683	N	HED	R	go	CL+	410	0	0	9,1	8,8	M	31	Bac++	-1,414	46
1095	B683	N	HED	P	nogo	CL+	520	0	NA	9,1	8,8	M	31	Bac++	-1,414	46
1096	B683	N	CTL	Q	go	CL-	470	0	0	9,1	8,8	M	31	Bac++	-1,414	46
1097	B683	N	LED	R	nogo	CL-	510	0	NA	9,1	8,8	M	31	Bac++	-1,414	46
1098	B683	N	CTL	Q	nogo	CL-	520	0	NA	9,1	8,8	M	31	Bac++	-1,414	46
1099	B683	N	HED	Q	go	CL+	520	0	1	9,1	8,8	M	31	Bac++	-1,414	46
1100	B683	N	HED	Q	go	CL+	520	0	1	9,1	8,8	M	31	Bac++	-1,414	46
1101	B683	N	CTL	Q	go	CL+	380	0	0	9,1	8,8	M	31	Bac++	-1,414	46
1102	B683	N	LED	R	nogo	CL-	510	0	NA	9,1	8,8	M	31	Bac++	-1,414	46
1103	B683	N	HED	R	nogo	CL+	510	0	NA	9,1	8,8	M	31	Bac++	-1,414	46
1104	B683	N	LED	Q	nogo	CL-	520	0	NA	9,1	8,8	M	31	Bac++	-1,414	46
1105	B683	N	HED	R	go	CL+	480	0	0	9,1	8,8	M	31	Bac++	-1,414	46
1106	B683	N	LED	Q	go	CL-	440	0	0	9,1	8,8	M	31	Bac++	-1,414	46
1107	B683	N	LED	P	nogo	CL+	520	0	NA	9,1	8,8	M	31	Bac++	-1,414	46
1108	B683	N	HED	P	go	CL-	390	0	0	9,1	8,8	M	31	Bac++	-1,414	46
1109	B683	N	HED	Q	go	CL-	360	0	0	9,1	8,8	M	31	Bac++	-1,414	46
1110	B683	N	HED	R	go	CL-	450	0	0	9,1	8,8	M	31	Bac++	-1,414	46
1111	B683	N	LED	R	nogo	CL+	520	0	NA	9,1	8,8	M	31	Bac++	-1,414	46
1112	B683	N	LED	P	go	CL+	410	0	0	9,1	8,8	M	31	Bac++	-1,414	46
1113	B683	N	CTL	P	nogo	CL+	520	0	NA	9,1	8,8	M	31	Bac++	-1,414	46
1114	B683	N	HED	R	go	CL-	420	0	0	9,1	8,8	M	31	Bac++	-1,414	46
1115	B683	N	HED	Q	go	CL-	510	0	1	9,1	8,8	M	31	Bac++	-1,414	46
1116	B683	N	CTL	P	go	CL-	420	0	0	9,1	8,8	M	31	Bac++	-1,414	46
1117	B683	N	LED	Q	go	CL-	410	0	0	9,1	8,8	M	31	Bac++	-1,414	46
1118	B683	N	HED	Q	nogo	CL+	520	0	NA	9,1	8,8	M	31	Bac++	-1,414	46
1119	B683	N	CTL	P	nogo	CL-	510	0	NA	9,1	8,8	M	31	Bac++	-1,414	46
1120	B683	N	LED	P	nogo	CL-	510	0	NA	9,1	8,8	M	31	Bac++	-1,414	46
1121	B683	N	CTL	P	nogo	CL-	500	0	NA	9,1	8,8	M	31	Bac++	-1,414	46
1122	B683	N	CTL	Q	nogo	CL+	500	0	NA	9,1	8,8	M	31	Bac++	-1,414	46
1123	B683	N	CTL	Q	go	CL-	420	0	0	9,1	8,8	M	31	Bac++	-1,414	46
1124	B683	N	CTL	Q	nogo	CL-	520	0	NA	9,1	8,8	M	31	Bac++	-1,414	46
1125	B683	N	CTL	R	go	CL-	390	0	0	9,1	8,8	M	31	Bac++	-1,414	46
1126	B683	N	LED	R	go	CL+	380	0	0	9,1	8,8	M	31	Bac++	-1,414	46
1127	B683	N	CTL	R	nogo	CL+	510	0	NA	9,1	8,8	M	31	Bac++	-1,414	46
1128	B683	N	CTL	P	nogo	CL-	520	0	NA	9,1	8,8	M	31	Bac++	-1,414	46
1129	B683	N	LED	P	go	CL+	410	0	0	9,1	8,8	M	31	Bac++	-1,414	46
1130	B683	N	HED	P	nogo	CL-	520	0	NA	9,1	8,8	M	31	Bac++	-1,414	46
1131	B683	N	LED	Q	go	CL+	430	0	0	9,1	8,8	M	31	Bac++	-1,414	46
1132	B683	N	CTL	Q	nogo	CL-	520	0	NA	9,1	8,8	M	31	Bac++	-1,414	46
1133	B683	N	HED	Q	go	CL-	460	0	0	9,1	8,8	M	31	Bac++	-1,414	46
1134	B683	N	CTL	R	nogo	CL-	520	0	NA	9,1	8,8	M	31	Bac++	-1,414	46
1135	B683	N	HED	P	go	CL+	470	0	0	9,1	8,8	M	31	Bac++	-1,414	46
1136	B683	N	CTL	R	nogo	CL-	520	0	NA	9,1	8,8	M	31	Bac++	-1,414	46
1137	B683	N	HED	P	go	CL+	390	0	0	9,1	8,8	M	31	Bac++	-1,414	46
1138	B683	N	CTL	P	go	CL+	380	0	0	9,1	8,8	M	31	Bac++	-1,414	46
1139	B683	N	CTL	Q	go	CL-	420	0	0	9,1	8,8	M	31	Bac++	-1,414	46
1140	B683	N	HED	P	go	CL+	440	0	0	9,1	8,8	M	31	Bac++	-1,414	46
1141	B683	N	HED	Q	go	CL+	450	0	0	9,1	8,8	M	31	Bac++	-1,414	46
1142	B683	N	LED	R	go	CL-	510	0	1	9,1	8,8	M	31	Bac++	-1,414	46
1143	B683	N	HED	R	nogo	CL-	510	0	NA	9,1	8,8	M	31	Bac++	-1,414	46
1144	B683	N	CTL	P	go	CL+	390	0	0	9,1	8,8	M	31	Bac++	-1,414	46
1145	B683	N	CTL	R	go	CL+	360	0	0	9,1	8,8	M	31	Bac++	-1,414	46
1146	B683	N	CTL	R	go	CL-	370	0	0	9,1	8,8	M	31	Bac++	-1,414	46
1147	B683	N	LED	Q	go	CL+	440	0	0	9,1	8,8	M	31	Bac++	-1,414	46
1148	B683	N	LED	R	nogo	CL+	520	0	NA	9,1	8,8	M	31	Bac++	-1,414	46
1149	B683	N	LED	Q	nogo	CL-	520	0	NA	9,1	8,8	M	31	Bac++	-1,414	46
1150	B683	N	CTL	Q	go	CL+	460	0	0	9,1	8,8	M	31	Bac++	-1,414	46
1151	B683	N	HED	R	go	CL+	520	0	1	9,1	8,8	M	31	Bac++	-1,414	46
1152	B683	N	LED	P	nogo	CL-	520	0	NA	9,1	8,8	M	31	Bac++	-1,414	46
1153	B683	N	HED	Q	nogo	CL+	510	0	NA	9,1	8,8	M	31	Bac++	-1,414	46
1154	B683	N	HED	Q	nogo	CL+	510	0	NA	9,1	8,8	M	31	Bac++	-1,414	46
1155	B683	N	CTL	R	nogo	CL-	420	1	NA	9,1	8,8	M	31	Bac++	-1,414	46
1156	B683	N	CTL	P	go	CL+	510	0	1	9,1	8,8	M	31	Bac++	-1,414	46
1157	B683	N	HED	P	nogo	CL+	470	1	NA	9,1	8,8	M	31	Bac++	-1,414	46
1158	B683	N	CTL	P	nogo	CL+	510	0	NA	9,1	8,8	M	31	Bac++	-1,414	46
1159	B683	N	LED	R	nogo	CL+	510	0	NA	9,1	8,8	M	31	Bac++	-1,414	46
1160	B683	N	LED	Q	go	CL+	440	0	0	9,1	8,8	M	31	Bac++	-1,414	46
1161	B683	N	LED	P	nogo	CL-	510	0	NA	9,1	8,8	M	31	Bac++	-1,414	46
1162	B683	N	HED	P	nogo	CL+	510	0	NA	9,1	8,8	M	31	Bac++	-1,414	46
1163	B683	N	HED	Q	go	CL-	420	0	0	9,1	8,8	M	31	Bac++	-1,414	46
1164	B683	N	LED	Q	nogo	CL-	520	0	NA	9,1	8,8	M	31	Bac++	-1,414	46
1165	B683	N	CTL	R	go	CL-	420	0	0	9,1	8,8	M	31	Bac++	-1,414	46
1166	B683	N	HED	P	go	CL+	480	0	0	9,1	8,8	M	31	Bac++	-1,414	46
1167	B683	N	CTL	P	nogo	CL-	500	0	NA	9,1	8,8	M	31	Bac++	-1,414	46
1168	B683	N	CTL	R	go	CL+	350	0	0	9,1	8,8	M	31	Bac++	-1,414	46
1169	B683	N	LED	P	nogo	CL+	510	0	NA	9,1	8,8	M	31	Bac++	-1,414	46
1170	B683	N	CTL	P	nogo	CL+	520	0	NA	9,1	8,8	M	31	Bac++	-1,414	46
1171	B683	N	HED	R	go	CL-	360	0	0	9,1	8,8	M	31	Bac++	-1,414	46
1172	B683	N	HED	R	go	CL-	420	0	0	9,1	8,8	M	31	Bac++	-1,414	46
1173	B683	N	CTL	P	go	CL-	480	0	0	9,1	8,8	M	31	Bac++	-1,414	46
1174	B683	N	HED	R	nogo	CL+	520	0	NA	9,1	8,8	M	31	Bac++	-1,414	46
1175	B683	N	CTL	Q	go	CL+	440	0	0	9,1	8,8	M	31	Bac++	-1,414	46
1176	B683	N	CTL	R	go	CL+	420	0	0	9,1	8,8	M	31	Bac++	-1,414	46
1177	B683	N	CTL	P	nogo	CL-	520	0	NA	9,1	8,8	M	31	Bac++	-1,414	46
1178	B683	N	CTL	Q	nogo	CL-	500	0	NA	9,1	8,8	M	31	Bac++	-1,414	46
1179	B683	N	CTL	R	go	CL+	500	0	0	9,1	8,8	M	31	Bac++	-1,414	46
1180	B683	N	CTL	Q	go	CL+	520	0	1	9,1	8,8	M	31	Bac++	-1,414	46
1181	B683	N	LED	Q	go	CL+	480	0	0	9,1	8,8	M	31	Bac++	-1,414	46
1182	B683	N	CTL	Q	nogo	CL-	520	0	NA	9,1	8,8	M	31	Bac++	-1,414	46
1183	B683	N	CTL	Q	nogo	CL-	520	0	NA	9,1	8,8	M	31	Bac++	-1,414	46
1184	B683	N	CTL	Q	nogo	CL+	520	0	NA	9,1	8,8	M	31	Bac++	-1,414	46
1185	B683	N	CTL	Q	nogo	CL+	520	0	NA	9,1	8,8	M	31	Bac++	-1,414	46
1186	B683	N	LED	P	nogo	CL+	510	0	NA	9,1	8,8	M	31	Bac++	-1,414	46
1187	B683	N	HED	P	nogo	CL-	520	0	NA	9,1	8,8	M	31	Bac++	-1,414	46
1188	B683	N	LED	Q	nogo	CL+	440	1	NA	9,1	8,8	M	31	Bac++	-1,414	46
1189	B683	N	CTL	Q	go	CL+	410	0	0	9,1	8,8	M	31	Bac++	-1,414	46
1190	B683	N	LED	Q	go	CL-	470	0	0	9,1	8,8	M	31	Bac++	-1,414	46
1191	B683	N	CTL	Q	nogo	CL-	520	0	NA	9,1	8,8	M	31	Bac++	-1,414	46
1192	B683	N	HED	Q	go	CL+	430	0	0	9,1	8,8	M	31	Bac++	-1,414	46
1193	B683	N	CTL	P	go	CL-	510	0	1	9,1	8,8	M	31	Bac++	-1,414	46
1194	B683	N	LED	P	nogo	CL-	500	0	NA	9,1	8,8	M	31	Bac++	-1,414	46
1195	B683	N	LED	P	nogo	CL+	520	0	NA	9,1	8,8	M	31	Bac++	-1,414	46
1196	B683	N	CTL	Q	go	CL+	390	0	0	9,1	8,8	M	31	Bac++	-1,414	46
1197	B683	N	HED	P	go	CL+	420	0	0	9,1	8,8	M	31	Bac++	-1,414	46
1198	B683	N	HED	Q	nogo	CL+	350	1	NA	9,1	8,8	M	31	Bac++	-1,414	46
1199	B683	N	LED	Q	nogo	CL-	520	0	NA	9,1	8,8	M	31	Bac++	-1,414	46
1200	B683	N	LED	P	go	CL-	350	0	0	9,1	8,8	M	31	Bac++	-1,414	46
1201	B683	N	HED	Q	nogo	CL+	520	0	NA	9,1	8,8	M	31	Bac++	-1,414	46
1202	B683	N	CTL	R	nogo	CL-	520	0	NA	9,1	8,8	M	31	Bac++	-1,414	46
1203	B683	N	HED	P	go	CL+	520	0	1	9,1	8,8	M	31	Bac++	-1,414	46
1204	B683	N	LED	P	go	CL+	400	0	0	9,1	8,8	M	31	Bac++	-1,414	46
1205	B683	N	HED	Q	nogo	CL+	520	0	NA	9,1	8,8	M	31	Bac++	-1,414	46
1206	B683	N	CTL	Q	go	CL-	340	0	0	9,1	8,8	M	31	Bac++	-1,414	46
1207	B683	N	CTL	Q	go	CL-	520	0	1	9,1	8,8	M	31	Bac++	-1,414	46
1208	B683	N	HED	P	go	CL+	380	0	0	9,1	8,8	M	31	Bac++	-1,414	46
1209	B683	N	HED	Q	nogo	CL-	510	0	NA	9,1	8,8	M	31	Bac++	-1,414	46
1210	B683	N	LED	P	nogo	CL-	440	1	NA	9,1	8,8	M	31	Bac++	-1,414	46
1211	B683	N	LED	R	nogo	CL-	520	0	NA	9,1	8,8	M	31	Bac++	-1,414	46
1212	B683	N	LED	P	nogo	CL+	510	0	NA	9,1	8,8	M	31	Bac++	-1,414	46
1213	B683	N	CTL	Q	nogo	CL+	510	0	NA	9,1	8,8	M	31	Bac++	-1,414	46
1214	B683	N	CTL	R	go	CL+	480	0	0	9,1	8,8	M	31	Bac++	-1,414	46
1215	B683	N	LED	Q	nogo	CL-	520	0	NA	9,1	8,8	M	31	Bac++	-1,414	46
1216	B683	N	LED	Q	nogo	CL-	340	1	NA	9,1	8,8	M	31	Bac++	-1,414	46
1217	B683	N	HED	P	go	CL-	430	0	0	9,1	8,8	M	31	Bac++	-1,414	46
1218	B683	N	HED	P	go	CL-	360	0	0	9,1	8,8	M	31	Bac++	-1,414	46
1219	B683	N	LED	R	nogo	CL-	520	0	NA	9,1	8,8	M	31	Bac++	-1,414	46
1220	B683	N	CTL	Q	nogo	CL+	520	0	NA	9,1	8,8	M	31	Bac++	-1,414	46
1221	B683	N	CTL	Q	go	CL+	440	0	0	9,1	8,8	M	31	Bac++	-1,414	46
1222	B683	N	CTL	R	nogo	CL+	520	0	NA	9,1	8,8	M	31	Bac++	-1,414	46
1223	B683	N	CTL	R	nogo	CL-	510	0	NA	9,1	8,8	M	31	Bac++	-1,414	46
1224	B683	N	LED	Q	nogo	CL+	410	1	NA	9,1	8,8	M	31	Bac++	-1,414	46
1225	B683	N	CTL	Q	go	CL-	510	0	1	9,1	8,8	M	31	Bac++	-1,414	46
1226	B683	N	LED	P	go	CL+	460	0	0	9,1	8,8	M	31	Bac++	-1,414	46
1227	B683	N	LED	P	go	CL-	430	0	0	9,1	8,8	M	31	Bac++	-1,414	46
1228	B683	N	CTL	R	nogo	CL+	520	0	NA	9,1	8,8	M	31	Bac++	-1,414	46
1229	B683	N	HED	Q	go	CL-	410	0	0	9,1	8,8	M	31	Bac++	-1,414	46
1230	B683	N	HED	R	go	CL+	490	0	0	9,1	8,8	M	31	Bac++	-1,414	46
1231	B683	N	CTL	Q	nogo	CL-	510	0	NA	9,1	8,8	M	31	Bac++	-1,414	46
1232	B683	N	CTL	Q	go	CL+	450	0	0	9,1	8,8	M	31	Bac++	-1,414	46
1233	B683	N	HED	P	go	CL-	330	0	0	9,1	8,8	M	31	Bac++	-1,414	46
1234	B683	N	HED	Q	go	CL-	500	0	1	9,1	8,8	M	31	Bac++	-1,414	46
1235	B683	N	CTL	Q	nogo	CL-	520	0	NA	9,1	8,8	M	31	Bac++	-1,414	46
1236	B683	N	HED	Q	nogo	CL+	510	0	NA	9,1	8,8	M	31	Bac++	-1,414	46
1237	B683	N	CTL	P	nogo	CL+	520	0	NA	9,1	8,8	M	31	Bac++	-1,414	46
1238	B683	N	HED	R	nogo	CL+	520	0	NA	9,1	8,8	M	31	Bac++	-1,414	46
1239	B683	N	LED	R	nogo	CL-	520	0	NA	9,1	8,8	M	31	Bac++	-1,414	46
1240	B683	N	CTL	Q	nogo	CL+	520	0	NA	9,1	8,8	M	31	Bac++	-1,414	46
1241	B683	N	LED	Q	nogo	CL-	510	0	NA	9,1	8,8	M	31	Bac++	-1,414	46
1242	B683	N	HED	P	nogo	CL+	520	0	NA	9,1	8,8	M	31	Bac++	-1,414	46
1243	B683	N	LED	P	go	CL-	440	0	0	9,1	8,8	M	31	Bac++	-1,414	46
1244	B683	N	HED	R	go	CL-	340	0	0	9,1	8,8	M	31	Bac++	-1,414	46
1245	B683	N	CTL	P	nogo	CL+	510	0	NA	9,1	8,8	M	31	Bac++	-1,414	46
1246	B683	N	HED	R	nogo	CL-	510	0	NA	9,1	8,8	M	31	Bac++	-1,414	46
1247	B683	N	LED	R	nogo	CL-	520	0	NA	9,1	8,8	M	31	Bac++	-1,414	46
1248	B683	N	HED	P	nogo	CL-	520	0	NA	9,1	8,8	M	31	Bac++	-1,414	46
1249	B683	N	CTL	R	go	CL-	400	0	0	9,1	8,8	M	31	Bac++	-1,414	46
1250	B683	N	CTL	R	go	CL+	520	0	1	9,1	8,8	M	31	Bac++	-1,414	46
1251	B683	N	HED	P	go	CL-	510	0	1	9,1	8,8	M	31	Bac++	-1,414	46
1252	B683	N	CTL	P	nogo	CL+	520	0	NA	9,1	8,8	M	31	Bac++	-1,414	46
1253	B683	N	CTL	R	nogo	CL-	520	0	NA	9,1	8,8	M	31	Bac++	-1,414	46
1254	B683	N	LED	Q	go	CL+	480	0	0	9,1	8,8	M	31	Bac++	-1,414	46
1255	B683	N	CTL	Q	nogo	CL+	510	0	NA	9,1	8,8	M	31	Bac++	-1,414	46
1256	B683	N	LED	Q	nogo	CL-	520	0	NA	9,1	8,8	M	31	Bac++	-1,414	46
1257	B683	N	CTL	R	nogo	CL+	520	0	NA	9,1	8,8	M	31	Bac++	-1,414	46
1258	B683	N	HED	R	nogo	CL-	520	0	NA	9,1	8,8	M	31	Bac++	-1,414	46
1259	B683	N	CTL	Q	go	CL+	420	0	0	9,1	8,8	M	31	Bac++	-1,414	46
1260	B683	N	HED	R	go	CL-	450	0	0	9,1	8,8	M	31	Bac++	-1,414	46
1261	B683	N	LED	Q	nogo	CL+	400	1	NA	9,1	8,8	M	31	Bac++	-1,414	46
1262	B683	N	HED	R	go	CL+	390	0	0	9,1	8,8	M	31	Bac++	-1,414	46
1263	B683	N	CTL	P	go	CL-	400	0	0	9,1	8,8	M	31	Bac++	-1,414	46
1264	B683	N	HED	Q	go	CL+	440	0	0	9,1	8,8	M	31	Bac++	-1,414	46
1265	B683	N	HED	R	nogo	CL+	520	0	NA	9,1	8,8	M	31	Bac++	-1,414	46
1266	B683	N	HED	P	nogo	CL-	520	0	NA	9,1	8,8	M	31	Bac++	-1,414	46
1267	B683	N	LED	R	go	CL+	370	0	0	9,1	8,8	M	31	Bac++	-1,414	46
1268	B683	N	LED	R	nogo	CL+	510	0	NA	9,1	8,8	M	31	Bac++	-1,414	46
1269	B683	N	LED	Q	nogo	CL-	510	0	NA	9,1	8,8	M	31	Bac++	-1,414	46
1270	B683	N	CTL	P	go	CL+	340	0	0	9,1	8,8	M	31	Bac++	-1,414	46
1271	B683	N	HED	Q	go	CL+	420	0	0	9,1	8,8	M	31	Bac++	-1,414	46
1272	B683	N	LED	Q	nogo	CL+	520	0	NA	9,1	8,8	M	31	Bac++	-1,414	46
1273	B683	N	HED	R	nogo	CL-	420	1	NA	9,1	8,8	M	31	Bac++	-1,414	46
1274	B683	N	CTL	Q	nogo	CL+	510	0	NA	9,1	8,8	M	31	Bac++	-1,414	46
1275	B683	N	LED	R	go	CL+	450	0	0	9,1	8,8	M	31	Bac++	-1,414	46
1276	B683	N	CTL	P	go	CL-	480	0	0	9,1	8,8	M	31	Bac++	-1,414	46
1277	B683	N	CTL	R	go	CL-	390	0	0	9,1	8,8	M	31	Bac++	-1,414	46
1278	B683	N	LED	R	go	CL-	360	0	0	9,1	8,8	M	31	Bac++	-1,414	46
1279	B683	N	CTL	Q	go	CL-	420	0	0	9,1	8,8	M	31	Bac++	-1,414	46
1280	B683	N	CTL	P	nogo	CL-	510	0	NA	9,1	8,8	M	31	Bac++	-1,414	46
1281	B683	N	LED	R	go	CL+	480	0	0	9,1	8,8	M	31	Bac++	-1,414	46
1282	B683	N	CTL	Q	nogo	CL+	510	0	NA	9,1	8,8	M	31	Bac++	-1,414	46
1283	B683	N	HED	P	nogo	CL-	520	0	NA	9,1	8,8	M	31	Bac++	-1,414	46
1284	B683	N	LED	R	go	CL+	440	0	0	9,1	8,8	M	31	Bac++	-1,414	46
1285	B683	N	HED	Q	nogo	CL+	370	1	NA	9,1	8,8	M	31	Bac++	-1,414	46
1286	B683	N	HED	R	nogo	CL+	520	0	NA	9,1	8,8	M	31	Bac++	-1,414	46
1287	B683	N	LED	Q	go	CL-	380	0	0	9,1	8,8	M	31	Bac++	-1,414	46
1288	B683	N	CTL	Q	go	CL-	360	0	0	9,1	8,8	M	31	Bac++	-1,414	46
1289	B683	N	HED	Q	nogo	CL-	380	1	NA	9,1	8,8	M	31	Bac++	-1,414	46
1290	B683	N	CTL	P	go	CL-	510	0	1	9,1	8,8	M	31	Bac++	-1,414	46
1291	B683	N	CTL	P	nogo	CL+	520	0	NA	9,1	8,8	M	31	Bac++	-1,414	46
1292	B683	N	HED	R	go	CL-	420	0	0	9,1	8,8	M	31	Bac++	-1,414	46
1293	B683	N	LED	R	go	CL+	380	0	0	9,1	8,8	M	31	Bac++	-1,414	46
1294	B683	N	CTL	R	go	CL+	440	0	0	9,1	8,8	M	31	Bac++	-1,414	46
1295	B683	N	CTL	P	go	CL+	380	0	0	9,1	8,8	M	31	Bac++	-1,414	46
1296	B683	N	CTL	R	go	CL-	430	0	0	9,1	8,8	M	31	Bac++	-1,414	46
1297	B683	N	CTL	P	nogo	CL-	510	0	NA	9,1	8,8	M	31	Bac++	-1,414	46
1298	B683	N	HED	R	go	CL-	440	0	0	9,1	8,8	M	31	Bac++	-1,414	46
1299	B683	N	CTL	R	go	CL-	400	0	0	9,1	8,8	M	31	Bac++	-1,414	46
1300	B683	N	CTL	P	go	CL+	370	0	0	9,1	8,8	M	31	Bac++	-1,414	46
1301	B683	N	CTL	Q	go	CL+	360	0	0	9,1	8,8	M	31	Bac++	-1,414	46
1302	B683	N	CTL	P	go	CL+	380	0	0	9,1	8,8	M	31	Bac++	-1,414	46
1303	B683	N	CTL	P	go	CL+	490	0	0	9,1	8,8	M	31	Bac++	-1,414	46
1304	B683	N	LED	Q	go	CL+	420	0	0	9,1	8,8	M	31	Bac++	-1,414	46
1305	B683	N	CTL	R	go	CL-	390	0	0	9,1	8,8	M	31	Bac++	-1,414	46
1306	B683	N	CTL	P	nogo	CL-	510	0	NA	9,1	8,8	M	31	Bac++	-1,414	46
1307	B683	N	LED	Q	go	CL+	420	0	0	9,1	8,8	M	31	Bac++	-1,414	46
1308	B683	N	CTL	R	nogo	CL+	490	0	NA	9,1	8,8	M	31	Bac++	-1,414	46
1309	B683	N	CTL	R	nogo	CL+	510	0	NA	9,1	8,8	M	31	Bac++	-1,414	46
1310	B683	N	CTL	P	nogo	CL-	520	0	NA	9,1	8,8	M	31	Bac++	-1,414	46
1311	B683	N	HED	R	nogo	CL+	420	1	NA	9,1	8,8	M	31	Bac++	-1,414	46
1312	B683	N	HED	Q	go	CL+	500	0	0	9,1	8,8	M	31	Bac++	-1,414	46
1313	B683	N	LED	Q	go	CL-	340	0	0	9,1	8,8	M	31	Bac++	-1,414	46
1314	B683	N	CTL	Q	go	CL-	500	0	0	9,1	8,8	M	31	Bac++	-1,414	46
1315	B683	N	LED	P	go	CL-	390	0	0	9,1	8,8	M	31	Bac++	-1,414	46
1316	B683	N	CTL	R	nogo	CL-	520	0	NA	9,1	8,8	M	31	Bac++	-1,414	46
1317	B683	N	CTL	R	nogo	CL-	390	1	NA	9,1	8,8	M	31	Bac++	-1,414	46
1318	B683	N	CTL	R	go	CL+	500	0	0	9,1	8,8	M	31	Bac++	-1,414	46
1319	B683	N	HED	P	nogo	CL+	520	0	NA	9,1	8,8	M	31	Bac++	-1,414	46
1320	B683	N	CTL	Q	go	CL-	510	0	1	9,1	8,8	M	31	Bac++	-1,414	46
1321	B683	N	LED	R	nogo	CL-	510	0	NA	9,1	8,8	M	31	Bac++	-1,414	46
1322	B683	N	HED	P	go	CL-	400	0	0	9,1	8,8	M	31	Bac++	-1,414	46
1323	B683	N	LED	P	nogo	CL+	500	0	NA	9,1	8,8	M	31	Bac++	-1,414	46
1324	B683	N	CTL	Q	nogo	CL-	520	0	NA	9,1	8,8	M	31	Bac++	-1,414	46
1325	B683	N	CTL	R	nogo	CL-	510	0	NA	9,1	8,8	M	31	Bac++	-1,414	46
1326	B683	N	CTL	P	nogo	CL-	520	0	NA	9,1	8,8	M	31	Bac++	-1,414	46
1327	B683	N	HED	P	go	CL+	410	0	0	9,1	8,8	M	31	Bac++	-1,414	46
1328	B683	N	LED	R	nogo	CL-	520	0	NA	9,1	8,8	M	31	Bac++	-1,414	46
1329	B683	N	CTL	R	nogo	CL+	510	0	NA	9,1	8,8	M	31	Bac++	-1,414	46
1330	B683	N	LED	Q	go	CL+	390	0	0	9,1	8,8	M	31	Bac++	-1,414	46
1331	B683	N	CTL	P	go	CL-	480	0	0	9,1	8,8	M	31	Bac++	-1,414	46
1332	B683	N	HED	P	go	CL+	520	0	1	9,1	8,8	M	31	Bac++	-1,414	46
1333	B683	N	CTL	R	go	CL-	360	0	0	9,1	8,8	M	31	Bac++	-1,414	46
1334	B683	N	CTL	P	nogo	CL-	510	0	NA	9,1	8,8	M	31	Bac++	-1,414	46
1335	B683	N	CTL	R	nogo	CL-	520	0	NA	9,1	8,8	M	31	Bac++	-1,414	46
1336	B683	N	HED	R	go	CL+	410	0	0	9,1	8,8	M	31	Bac++	-1,414	46
1337	B683	N	HED	R	go	CL+	390	0	0	9,1	8,8	M	31	Bac++	-1,414	46
1338	B683	N	LED	Q	nogo	CL-	510	0	NA	9,1	8,8	M	31	Bac++	-1,414	46
1339	B683	N	CTL	P	go	CL-	400	0	0	9,1	8,8	M	31	Bac++	-1,414	46
1340	B683	N	CTL	P	go	CL+	520	0	1	9,1	8,8	M	31	Bac++	-1,414	46
1341	B683	N	LED	R	go	CL+	420	0	0	9,1	8,8	M	31	Bac++	-1,414	46
1342	B683	N	CTL	Q	go	CL-	500	0	0	9,1	8,8	M	31	Bac++	-1,414	46
1343	B683	N	HED	Q	nogo	CL-	510	0	NA	9,1	8,8	M	31	Bac++	-1,414	46
1344	B683	N	LED	P	nogo	CL-	520	0	NA	9,1	8,8	M	31	Bac++	-1,414	46
1345	B773	O	CTL	Q	nogo	CL+	510	0	NA	0,2	0,2	F	53	Bac++	2,828	54
1346	B773	O	HED	R	nogo	CL+	510	0	NA	0,2	0,2	F	53	Bac++	2,828	54
1347	B773	O	LED	P	go	CL+	490	0	0	0,2	0,2	F	53	Bac++	2,828	54
1348	B773	O	CTL	P	nogo	CL+	520	0	NA	0,2	0,2	F	53	Bac++	2,828	54
1349	B773	O	CTL	P	go	CL-	430	0	0	0,2	0,2	F	53	Bac++	2,828	54
1350	B773	O	HED	P	go	CL-	520	0	1	0,2	0,2	F	53	Bac++	2,828	54
1351	B773	O	CTL	R	nogo	CL-	520	0	NA	0,2	0,2	F	53	Bac++	2,828	54
1352	B773	O	HED	Q	go	CL+	500	0	0	0,2	0,2	F	53	Bac++	2,828	54
1353	B773	O	LED	R	nogo	CL-	520	0	NA	0,2	0,2	F	53	Bac++	2,828	54
1354	B773	O	HED	Q	nogo	CL+	520	0	NA	0,2	0,2	F	53	Bac++	2,828	54
1355	B773	O	LED	P	go	CL-	440	0	0	0,2	0,2	F	53	Bac++	2,828	54
1356	B773	O	HED	P	go	CL-	510	0	1	0,2	0,2	F	53	Bac++	2,828	54
1357	B773	O	HED	Q	nogo	CL+	520	0	NA	0,2	0,2	F	53	Bac++	2,828	54
1358	B773	O	CTL	P	nogo	CL-	520	0	NA	0,2	0,2	F	53	Bac++	2,828	54
1359	B773	O	CTL	P	go	CL+	440	0	0	0,2	0,2	F	53	Bac++	2,828	54
1360	B773	O	LED	Q	go	CL-	400	0	0	0,2	0,2	F	53	Bac++	2,828	54
1361	B773	O	CTL	Q	go	CL-	390	0	0	0,2	0,2	F	53	Bac++	2,828	54
1362	B773	O	LED	Q	go	CL+	450	0	0	0,2	0,2	F	53	Bac++	2,828	54
1363	B773	O	CTL	Q	go	CL+	500	0	0	0,2	0,2	F	53	Bac++	2,828	54
1364	B773	O	LED	P	nogo	CL-	520	0	NA	0,2	0,2	F	53	Bac++	2,828	54
1365	B773	O	CTL	P	nogo	CL-	520	0	NA	0,2	0,2	F	53	Bac++	2,828	54
1366	B773	O	LED	Q	go	CL-	440	0	0	0,2	0,2	F	53	Bac++	2,828	54
1367	B773	O	CTL	P	nogo	CL-	520	0	NA	0,2	0,2	F	53	Bac++	2,828	54
1368	B773	O	CTL	P	go	CL-	420	0	0	0,2	0,2	F	53	Bac++	2,828	54
1369	B773	O	HED	Q	nogo	CL+	510	0	NA	0,2	0,2	F	53	Bac++	2,828	54
1370	B773	O	LED	P	go	CL-	420	0	0	0,2	0,2	F	53	Bac++	2,828	54
1371	B773	O	CTL	P	go	CL-	420	0	0	0,2	0,2	F	53	Bac++	2,828	54
1372	B773	O	CTL	R	nogo	CL-	520	0	NA	0,2	0,2	F	53	Bac++	2,828	54
1373	B773	O	HED	R	nogo	CL-	510	0	NA	0,2	0,2	F	53	Bac++	2,828	54
1374	B773	O	CTL	P	go	CL-	470	0	0	0,2	0,2	F	53	Bac++	2,828	54
1375	B773	O	HED	P	go	CL-	340	0	0	0,2	0,2	F	53	Bac++	2,828	54
1376	B773	O	CTL	P	nogo	CL-	520	0	NA	0,2	0,2	F	53	Bac++	2,828	54
1377	B773	O	HED	P	nogo	CL+	510	0	NA	0,2	0,2	F	53	Bac++	2,828	54
1378	B773	O	LED	Q	nogo	CL+	510	0	NA	0,2	0,2	F	53	Bac++	2,828	54
1379	B773	O	CTL	P	go	CL+	420	0	0	0,2	0,2	F	53	Bac++	2,828	54
1380	B773	O	LED	P	go	CL-	420	0	0	0,2	0,2	F	53	Bac++	2,828	54
1381	B773	O	CTL	Q	go	CL-	440	0	0	0,2	0,2	F	53	Bac++	2,828	54
1382	B773	O	CTL	Q	go	CL-	390	0	0	0,2	0,2	F	53	Bac++	2,828	54
1383	B773	O	HED	R	go	CL-	390	0	0	0,2	0,2	F	53	Bac++	2,828	54
1384	B773	O	HED	Q	nogo	CL-	520	0	NA	0,2	0,2	F	53	Bac++	2,828	54
1385	B773	O	CTL	R	go	CL-	360	0	0	0,2	0,2	F	53	Bac++	2,828	54
1386	B773	O	CTL	P	nogo	CL-	530	0	NA	0,2	0,2	F	53	Bac++	2,828	54
1387	B773	O	LED	Q	nogo	CL+	520	0	NA	0,2	0,2	F	53	Bac++	2,828	54
1388	B773	O	LED	Q	nogo	CL-	520	0	NA	0,2	0,2	F	53	Bac++	2,828	54
1389	B773	O	HED	P	nogo	CL-	520	0	NA	0,2	0,2	F	53	Bac++	2,828	54
1390	B773	O	LED	P	nogo	CL+	520	0	NA	0,2	0,2	F	53	Bac++	2,828	54
1391	B773	O	LED	Q	go	CL+	400	0	0	0,2	0,2	F	53	Bac++	2,828	54
1392	B773	O	CTL	P	go	CL-	350	0	0	0,2	0,2	F	53	Bac++	2,828	54
1393	B773	O	LED	R	nogo	CL-	510	0	NA	0,2	0,2	F	53	Bac++	2,828	54
1394	B773	O	HED	R	nogo	CL+	510	0	NA	0,2	0,2	F	53	Bac++	2,828	54
1395	B773	O	HED	R	nogo	CL-	510	0	NA	0,2	0,2	F	53	Bac++	2,828	54
1396	B773	O	HED	P	nogo	CL+	510	0	NA	0,2	0,2	F	53	Bac++	2,828	54
1397	B773	O	CTL	Q	go	CL+	460	0	0	0,2	0,2	F	53	Bac++	2,828	54
1398	B773	O	HED	R	nogo	CL-	510	0	NA	0,2	0,2	F	53	Bac++	2,828	54
1399	B773	O	CTL	Q	go	CL-	520	0	1	0,2	0,2	F	53	Bac++	2,828	54
1400	B773	O	HED	Q	go	CL+	420	0	0	0,2	0,2	F	53	Bac++	2,828	54
1401	B773	O	HED	R	nogo	CL-	520	0	NA	0,2	0,2	F	53	Bac++	2,828	54
1402	B773	O	CTL	Q	nogo	CL-	520	0	NA	0,2	0,2	F	53	Bac++	2,828	54
1403	B773	O	CTL	R	nogo	CL+	520	0	NA	0,2	0,2	F	53	Bac++	2,828	54
1404	B773	O	LED	Q	go	CL-	400	0	0	0,2	0,2	F	53	Bac++	2,828	54
1405	B773	O	CTL	Q	nogo	CL-	510	0	NA	0,2	0,2	F	53	Bac++	2,828	54
1406	B773	O	CTL	P	nogo	CL-	520	0	NA	0,2	0,2	F	53	Bac++	2,828	54
1407	B773	O	CTL	R	nogo	CL-	510	0	NA	0,2	0,2	F	53	Bac++	2,828	54
1408	B773	O	LED	P	go	CL-	340	0	0	0,2	0,2	F	53	Bac++	2,828	54
1409	B773	O	HED	R	go	CL-	390	0	0	0,2	0,2	F	53	Bac++	2,828	54
1410	B773	O	HED	Q	go	CL+	430	0	0	0,2	0,2	F	53	Bac++	2,828	54
1411	B773	O	HED	R	go	CL+	480	0	0	0,2	0,2	F	53	Bac++	2,828	54
1412	B773	O	LED	P	nogo	CL+	510	0	NA	0,2	0,2	F	53	Bac++	2,828	54
1413	B773	O	CTL	Q	nogo	CL-	510	0	NA	0,2	0,2	F	53	Bac++	2,828	54
1414	B773	O	HED	Q	nogo	CL+	510	0	NA	0,2	0,2	F	53	Bac++	2,828	54
1415	B773	O	HED	R	nogo	CL+	510	0	NA	0,2	0,2	F	53	Bac++	2,828	54
1416	B773	O	LED	R	go	CL-	440	0	0	0,2	0,2	F	53	Bac++	2,828	54
1417	B773	O	LED	R	go	CL+	470	0	0	0,2	0,2	F	53	Bac++	2,828	54
1418	B773	O	HED	Q	go	CL-	400	0	0	0,2	0,2	F	53	Bac++	2,828	54
1419	B773	O	LED	R	go	CL+	410	0	0	0,2	0,2	F	53	Bac++	2,828	54
1420	B773	O	CTL	P	go	CL-	400	0	0	0,2	0,2	F	53	Bac++	2,828	54
1421	B773	O	CTL	Q	go	CL-	410	0	0	0,2	0,2	F	53	Bac++	2,828	54
1422	B773	O	CTL	R	go	CL-	450	0	0	0,2	0,2	F	53	Bac++	2,828	54
1423	B773	O	CTL	R	go	CL+	470	0	0	0,2	0,2	F	53	Bac++	2,828	54
1424	B773	O	LED	P	go	CL+	400	0	0	0,2	0,2	F	53	Bac++	2,828	54
1425	B773	O	LED	P	nogo	CL+	520	0	NA	0,2	0,2	F	53	Bac++	2,828	54
1426	B773	O	LED	Q	go	CL+	450	0	0	0,2	0,2	F	53	Bac++	2,828	54
1427	B773	O	HED	P	go	CL-	400	0	0	0,2	0,2	F	53	Bac++	2,828	54
1428	B773	O	CTL	R	nogo	CL-	510	0	NA	0,2	0,2	F	53	Bac++	2,828	54
1429	B773	O	LED	Q	nogo	CL+	510	0	NA	0,2	0,2	F	53	Bac++	2,828	54
1430	B773	O	CTL	P	go	CL+	390	0	0	0,2	0,2	F	53	Bac++	2,828	54
1431	B773	O	CTL	Q	go	CL+	490	0	0	0,2	0,2	F	53	Bac++	2,828	54
1432	B773	O	HED	R	go	CL+	470	0	0	0,2	0,2	F	53	Bac++	2,828	54
1433	B773	O	HED	R	nogo	CL-	500	0	NA	0,2	0,2	F	53	Bac++	2,828	54
1434	B773	O	CTL	R	go	CL-	470	0	0	0,2	0,2	F	53	Bac++	2,828	54
1435	B773	O	LED	P	nogo	CL-	510	0	NA	0,2	0,2	F	53	Bac++	2,828	54
1436	B773	O	HED	P	go	CL+	370	0	0	0,2	0,2	F	53	Bac++	2,828	54
1437	B773	O	LED	Q	go	CL-	370	0	0	0,2	0,2	F	53	Bac++	2,828	54
1438	B773	O	HED	P	nogo	CL-	520	0	NA	0,2	0,2	F	53	Bac++	2,828	54
1439	B773	O	CTL	Q	go	CL-	490	0	0	0,2	0,2	F	53	Bac++	2,828	54
1440	B773	O	HED	Q	go	CL+	350	0	0	0,2	0,2	F	53	Bac++	2,828	54
1441	B773	O	LED	Q	go	CL-	400	0	0	0,2	0,2	F	53	Bac++	2,828	54
1442	B773	O	CTL	Q	go	CL+	500	0	1	0,2	0,2	F	53	Bac++	2,828	54
1443	B773	O	LED	Q	go	CL+	460	0	0	0,2	0,2	F	53	Bac++	2,828	54
1444	B773	O	LED	Q	go	CL+	390	0	0	0,2	0,2	F	53	Bac++	2,828	54
1445	B773	O	CTL	Q	go	CL+	470	0	0	0,2	0,2	F	53	Bac++	2,828	54
1446	B773	O	CTL	R	go	CL+	390	0	0	0,2	0,2	F	53	Bac++	2,828	54
1447	B773	O	CTL	Q	nogo	CL+	520	0	NA	0,2	0,2	F	53	Bac++	2,828	54
1448	B773	O	HED	R	go	CL-	510	0	1	0,2	0,2	F	53	Bac++	2,828	54
1449	B773	O	HED	R	nogo	CL-	510	0	NA	0,2	0,2	F	53	Bac++	2,828	54
1450	B773	O	LED	P	nogo	CL+	510	0	NA	0,2	0,2	F	53	Bac++	2,828	54
1451	B773	O	LED	Q	nogo	CL+	510	0	NA	0,2	0,2	F	53	Bac++	2,828	54
1452	B773	O	LED	R	nogo	CL+	510	0	NA	0,2	0,2	F	53	Bac++	2,828	54
1453	B773	O	HED	Q	go	CL+	470	0	0	0,2	0,2	F	53	Bac++	2,828	54
1454	B773	O	HED	Q	go	CL-	430	0	0	0,2	0,2	F	53	Bac++	2,828	54
1455	B773	O	LED	P	nogo	CL-	510	0	NA	0,2	0,2	F	53	Bac++	2,828	54
1456	B773	O	CTL	Q	go	CL+	400	0	0	0,2	0,2	F	53	Bac++	2,828	54
1457	B773	O	CTL	R	go	CL-	380	0	0	0,2	0,2	F	53	Bac++	2,828	54
1458	B773	O	CTL	R	nogo	CL+	520	0	NA	0,2	0,2	F	53	Bac++	2,828	54
1459	B773	O	CTL	R	nogo	CL+	520	0	NA	0,2	0,2	F	53	Bac++	2,828	54
1460	B773	O	HED	Q	nogo	CL+	510	0	NA	0,2	0,2	F	53	Bac++	2,828	54
1461	B773	O	LED	R	go	CL+	470	0	0	0,2	0,2	F	53	Bac++	2,828	54
1462	B773	O	HED	P	go	CL+	410	0	0	0,2	0,2	F	53	Bac++	2,828	54
1463	B773	O	LED	P	nogo	CL+	520	0	NA	0,2	0,2	F	53	Bac++	2,828	54
1464	B773	O	CTL	P	nogo	CL+	510	0	NA	0,2	0,2	F	53	Bac++	2,828	54
1465	B773	O	CTL	P	go	CL-	390	0	0	0,2	0,2	F	53	Bac++	2,828	54
1466	B773	O	LED	Q	go	CL-	390	0	0	0,2	0,2	F	53	Bac++	2,828	54
1467	B773	O	HED	P	go	CL+	440	0	0	0,2	0,2	F	53	Bac++	2,828	54
1468	B773	O	LED	Q	nogo	CL-	520	0	NA	0,2	0,2	F	53	Bac++	2,828	54
1469	B773	O	HED	Q	nogo	CL-	510	0	NA	0,2	0,2	F	53	Bac++	2,828	54
1470	B773	O	CTL	Q	nogo	CL-	520	0	NA	0,2	0,2	F	53	Bac++	2,828	54
1471	B773	O	HED	R	go	CL-	520	0	1	0,2	0,2	F	53	Bac++	2,828	54
1472	B773	O	CTL	Q	nogo	CL+	520	0	NA	0,2	0,2	F	53	Bac++	2,828	54
1473	B773	O	HED	R	go	CL-	500	0	0	0,2	0,2	F	53	Bac++	2,828	54
1474	B773	O	CTL	P	nogo	CL+	520	0	NA	0,2	0,2	F	53	Bac++	2,828	54
1475	B773	O	CTL	P	nogo	CL-	520	0	NA	0,2	0,2	F	53	Bac++	2,828	54
1476	B773	O	LED	R	go	CL+	420	0	0	0,2	0,2	F	53	Bac++	2,828	54
1477	B773	O	HED	P	nogo	CL+	520	0	NA	0,2	0,2	F	53	Bac++	2,828	54
1478	B773	O	HED	R	go	CL+	390	0	0	0,2	0,2	F	53	Bac++	2,828	54
1479	B773	O	HED	P	nogo	CL-	510	0	NA	0,2	0,2	F	53	Bac++	2,828	54
1480	B773	O	HED	R	go	CL+	400	0	0	0,2	0,2	F	53	Bac++	2,828	54
1481	B773	O	LED	R	go	CL+	400	0	0	0,2	0,2	F	53	Bac++	2,828	54
1482	B773	O	CTL	Q	nogo	CL-	520	0	NA	0,2	0,2	F	53	Bac++	2,828	54
1483	B773	O	CTL	P	nogo	CL+	520	0	NA	0,2	0,2	F	53	Bac++	2,828	54
1484	B773	O	CTL	P	go	CL-	450	0	0	0,2	0,2	F	53	Bac++	2,828	54
1485	B773	O	LED	R	nogo	CL+	510	0	NA	0,2	0,2	F	53	Bac++	2,828	54
1486	B773	O	CTL	P	nogo	CL+	520	0	NA	0,2	0,2	F	53	Bac++	2,828	54
1487	B773	O	CTL	R	nogo	CL+	510	0	NA	0,2	0,2	F	53	Bac++	2,828	54
1488	B773	O	LED	R	nogo	CL-	520	0	NA	0,2	0,2	F	53	Bac++	2,828	54
1489	B773	O	LED	R	nogo	CL+	510	0	NA	0,2	0,2	F	53	Bac++	2,828	54
1490	B773	O	HED	P	nogo	CL+	520	0	NA	0,2	0,2	F	53	Bac++	2,828	54
1491	B773	O	LED	P	nogo	CL-	510	0	NA	0,2	0,2	F	53	Bac++	2,828	54
1492	B773	O	CTL	R	nogo	CL-	510	0	NA	0,2	0,2	F	53	Bac++	2,828	54
1493	B773	O	CTL	R	nogo	CL-	510	0	NA	0,2	0,2	F	53	Bac++	2,828	54
1494	B773	O	CTL	R	go	CL+	400	0	0	0,2	0,2	F	53	Bac++	2,828	54
1495	B773	O	LED	P	go	CL+	380	0	0	0,2	0,2	F	53	Bac++	2,828	54
1496	B773	O	CTL	R	go	CL-	510	0	1	0,2	0,2	F	53	Bac++	2,828	54
1497	B773	O	CTL	P	nogo	CL+	520	0	NA	0,2	0,2	F	53	Bac++	2,828	54
1498	B773	O	CTL	Q	nogo	CL-	520	0	NA	0,2	0,2	F	53	Bac++	2,828	54
1499	B773	O	LED	Q	go	CL-	470	0	0	0,2	0,2	F	53	Bac++	2,828	54
1500	B773	O	CTL	P	nogo	CL-	520	0	NA	0,2	0,2	F	53	Bac++	2,828	54
1501	B773	O	CTL	R	go	CL+	350	0	0	0,2	0,2	F	53	Bac++	2,828	54
1502	B773	O	HED	P	nogo	CL-	510	0	NA	0,2	0,2	F	53	Bac++	2,828	54
1503	B773	O	LED	R	go	CL-	390	0	0	0,2	0,2	F	53	Bac++	2,828	54
1504	B773	O	CTL	R	nogo	CL+	510	0	NA	0,2	0,2	F	53	Bac++	2,828	54
1505	B773	O	LED	R	nogo	CL+	510	0	NA	0,2	0,2	F	53	Bac++	2,828	54
1506	B773	O	HED	R	go	CL+	450	0	0	0,2	0,2	F	53	Bac++	2,828	54
1507	B773	O	CTL	P	go	CL-	430	0	0	0,2	0,2	F	53	Bac++	2,828	54
1508	B773	O	CTL	P	nogo	CL+	520	0	NA	0,2	0,2	F	53	Bac++	2,828	54
1509	B773	O	CTL	P	nogo	CL+	520	0	NA	0,2	0,2	F	53	Bac++	2,828	54
1510	B773	O	HED	R	nogo	CL-	510	0	NA	0,2	0,2	F	53	Bac++	2,828	54
1511	B773	O	CTL	P	nogo	CL+	520	0	NA	0,2	0,2	F	53	Bac++	2,828	54
1512	B773	O	LED	Q	nogo	CL+	510	0	NA	0,2	0,2	F	53	Bac++	2,828	54
1513	B773	O	CTL	R	nogo	CL+	510	0	NA	0,2	0,2	F	53	Bac++	2,828	54
1514	B773	O	CTL	R	go	CL-	520	0	1	0,2	0,2	F	53	Bac++	2,828	54
1515	B773	O	HED	R	go	CL-	520	0	1	0,2	0,2	F	53	Bac++	2,828	54
1516	B773	O	HED	R	go	CL-	440	0	0	0,2	0,2	F	53	Bac++	2,828	54
1517	B773	O	HED	P	nogo	CL+	520	0	NA	0,2	0,2	F	53	Bac++	2,828	54
1518	B773	O	HED	R	go	CL+	430	0	0	0,2	0,2	F	53	Bac++	2,828	54
1519	B773	O	CTL	R	go	CL+	420	0	0	0,2	0,2	F	53	Bac++	2,828	54
1520	B773	O	HED	R	nogo	CL+	520	0	NA	0,2	0,2	F	53	Bac++	2,828	54
1521	B773	O	CTL	P	nogo	CL-	520	0	NA	0,2	0,2	F	53	Bac++	2,828	54
1522	B773	O	HED	R	nogo	CL+	520	0	NA	0,2	0,2	F	53	Bac++	2,828	54
1523	B773	O	CTL	R	go	CL-	450	0	0	0,2	0,2	F	53	Bac++	2,828	54
1524	B773	O	LED	P	go	CL-	350	0	0	0,2	0,2	F	53	Bac++	2,828	54
1525	B773	O	HED	Q	nogo	CL+	520	0	NA	0,2	0,2	F	53	Bac++	2,828	54
1526	B773	O	HED	Q	nogo	CL-	510	0	NA	0,2	0,2	F	53	Bac++	2,828	54
1527	B773	O	CTL	Q	nogo	CL+	520	0	NA	0,2	0,2	F	53	Bac++	2,828	54
1528	B773	O	CTL	Q	go	CL+	390	0	0	0,2	0,2	F	53	Bac++	2,828	54
1529	B773	O	LED	P	go	CL+	410	0	0	0,2	0,2	F	53	Bac++	2,828	54
1530	B773	O	HED	R	nogo	CL-	520	0	NA	0,2	0,2	F	53	Bac++	2,828	54
1531	B773	O	LED	R	nogo	CL+	510	0	NA	0,2	0,2	F	53	Bac++	2,828	54
1532	B773	O	CTL	P	go	CL-	370	0	0	0,2	0,2	F	53	Bac++	2,828	54
1533	B773	O	HED	R	go	CL-	510	0	1	0,2	0,2	F	53	Bac++	2,828	54
1534	B773	O	HED	P	go	CL+	470	0	0	0,2	0,2	F	53	Bac++	2,828	54
1535	B773	O	CTL	R	nogo	CL+	510	0	NA	0,2	0,2	F	53	Bac++	2,828	54
1536	B773	O	HED	R	go	CL-	360	0	0	0,2	0,2	F	53	Bac++	2,828	54
1537	B773	O	CTL	P	go	CL-	420	0	0	0,2	0,2	F	53	Bac++	2,828	54
1538	B773	O	LED	Q	go	CL-	340	0	0	0,2	0,2	F	53	Bac++	2,828	54
1539	B773	O	CTL	P	go	CL+	500	0	0	0,2	0,2	F	53	Bac++	2,828	54
1540	B773	O	HED	R	nogo	CL+	510	0	NA	0,2	0,2	F	53	Bac++	2,828	54
1541	B773	O	CTL	Q	nogo	CL-	510	0	NA	0,2	0,2	F	53	Bac++	2,828	54
1542	B773	O	CTL	Q	nogo	CL+	510	0	NA	0,2	0,2	F	53	Bac++	2,828	54
1543	B773	O	HED	Q	nogo	CL-	510	0	NA	0,2	0,2	F	53	Bac++	2,828	54
1544	B773	O	LED	R	nogo	CL+	510	0	NA	0,2	0,2	F	53	Bac++	2,828	54
1545	B773	O	CTL	P	go	CL+	390	0	0	0,2	0,2	F	53	Bac++	2,828	54
1546	B773	O	CTL	R	nogo	CL-	520	0	NA	0,2	0,2	F	53	Bac++	2,828	54
1547	B773	O	LED	P	nogo	CL-	520	0	NA	0,2	0,2	F	53	Bac++	2,828	54
1548	B773	O	CTL	P	nogo	CL-	510	0	NA	0,2	0,2	F	53	Bac++	2,828	54
1549	B773	O	HED	R	nogo	CL+	520	0	NA	0,2	0,2	F	53	Bac++	2,828	54
1550	B773	O	CTL	R	go	CL+	420	0	0	0,2	0,2	F	53	Bac++	2,828	54
1551	B773	O	LED	P	nogo	CL+	520	0	NA	0,2	0,2	F	53	Bac++	2,828	54
1552	B773	O	CTL	R	nogo	CL+	500	0	NA	0,2	0,2	F	53	Bac++	2,828	54
1553	B773	O	LED	R	go	CL-	370	0	0	0,2	0,2	F	53	Bac++	2,828	54
1554	B773	O	CTL	P	go	CL-	510	0	1	0,2	0,2	F	53	Bac++	2,828	54
1555	B773	O	HED	Q	go	CL-	520	0	1	0,2	0,2	F	53	Bac++	2,828	54
1556	B773	O	CTL	R	go	CL+	480	0	0	0,2	0,2	F	53	Bac++	2,828	54
1557	B773	O	CTL	R	nogo	CL-	520	0	NA	0,2	0,2	F	53	Bac++	2,828	54
1558	B773	O	LED	P	go	CL-	400	0	0	0,2	0,2	F	53	Bac++	2,828	54
1559	B773	O	CTL	R	go	CL+	510	0	1	0,2	0,2	F	53	Bac++	2,828	54
1560	B773	O	LED	P	go	CL+	460	0	0	0,2	0,2	F	53	Bac++	2,828	54
1561	B773	O	CTL	Q	go	CL-	410	0	0	0,2	0,2	F	53	Bac++	2,828	54
1562	B773	O	HED	R	nogo	CL+	490	0	NA	0,2	0,2	F	53	Bac++	2,828	54
1563	B773	O	CTL	P	nogo	CL-	510	0	NA	0,2	0,2	F	53	Bac++	2,828	54
1564	B773	O	CTL	R	go	CL-	410	0	0	0,2	0,2	F	53	Bac++	2,828	54
1565	B773	O	CTL	R	nogo	CL-	500	0	NA	0,2	0,2	F	53	Bac++	2,828	54
1566	B773	O	LED	Q	nogo	CL-	510	0	NA	0,2	0,2	F	53	Bac++	2,828	54
1567	B773	O	HED	Q	nogo	CL-	510	0	NA	0,2	0,2	F	53	Bac++	2,828	54
1568	B773	O	CTL	P	nogo	CL+	520	0	NA	0,2	0,2	F	53	Bac++	2,828	54
1569	B773	O	HED	R	go	CL+	390	0	0	0,2	0,2	F	53	Bac++	2,828	54
1570	B773	O	HED	R	go	CL+	390	0	0	0,2	0,2	F	53	Bac++	2,828	54
1571	B773	O	CTL	Q	go	CL-	410	0	0	0,2	0,2	F	53	Bac++	2,828	54
1572	B773	O	CTL	Q	go	CL+	440	0	0	0,2	0,2	F	53	Bac++	2,828	54
1573	B773	O	HED	Q	go	CL+	500	0	0	0,2	0,2	F	53	Bac++	2,828	54
1574	B773	O	CTL	P	go	CL+	430	0	0	0,2	0,2	F	53	Bac++	2,828	54
1575	B773	O	CTL	Q	nogo	CL-	510	0	NA	0,2	0,2	F	53	Bac++	2,828	54
1576	B773	O	CTL	R	nogo	CL-	510	0	NA	0,2	0,2	F	53	Bac++	2,828	54
1577	B773	O	CTL	Q	go	CL-	390	0	0	0,2	0,2	F	53	Bac++	2,828	54
1578	B773	O	CTL	R	go	CL-	370	0	0	0,2	0,2	F	53	Bac++	2,828	54
1579	B773	O	CTL	R	nogo	CL+	510	0	NA	0,2	0,2	F	53	Bac++	2,828	54
1580	B773	O	CTL	P	go	CL+	500	0	0	0,2	0,2	F	53	Bac++	2,828	54
1581	B773	O	LED	P	go	CL-	510	0	1	0,2	0,2	F	53	Bac++	2,828	54
1582	B773	O	CTL	Q	go	CL+	390	0	0	0,2	0,2	F	53	Bac++	2,828	54
1583	B773	O	LED	Q	nogo	CL-	520	0	NA	0,2	0,2	F	53	Bac++	2,828	54
1584	B773	O	LED	P	go	CL+	390	0	0	0,2	0,2	F	53	Bac++	2,828	54
1585	B773	O	CTL	Q	go	CL+	460	0	0	0,2	0,2	F	53	Bac++	2,828	54
1586	B773	O	LED	R	go	CL+	420	0	0	0,2	0,2	F	53	Bac++	2,828	54
1587	B773	O	HED	Q	nogo	CL-	520	0	NA	0,2	0,2	F	53	Bac++	2,828	54
1588	B773	O	CTL	R	nogo	CL+	520	0	NA	0,2	0,2	F	53	Bac++	2,828	54
1589	B773	O	LED	P	go	CL-	390	0	0	0,2	0,2	F	53	Bac++	2,828	54
1590	B773	O	LED	R	go	CL-	380	0	0	0,2	0,2	F	53	Bac++	2,828	54
1591	B773	O	HED	P	go	CL+	360	0	0	0,2	0,2	F	53	Bac++	2,828	54
1592	B773	O	LED	R	nogo	CL+	510	0	NA	0,2	0,2	F	53	Bac++	2,828	54
1593	B773	O	HED	Q	nogo	CL-	510	0	NA	0,2	0,2	F	53	Bac++	2,828	54
1594	B773	O	CTL	Q	nogo	CL+	520	0	NA	0,2	0,2	F	53	Bac++	2,828	54
1595	B773	O	LED	P	go	CL+	420	0	0	0,2	0,2	F	53	Bac++	2,828	54
1596	B773	O	CTL	R	go	CL-	380	0	0	0,2	0,2	F	53	Bac++	2,828	54
1597	B773	O	LED	Q	go	CL+	400	0	0	0,2	0,2	F	53	Bac++	2,828	54
1598	B773	O	CTL	Q	nogo	CL+	520	0	NA	0,2	0,2	F	53	Bac++	2,828	54
1599	B773	O	LED	R	go	CL-	390	0	0	0,2	0,2	F	53	Bac++	2,828	54
1600	B773	O	CTL	Q	go	CL-	390	0	0	0,2	0,2	F	53	Bac++	2,828	54
1601	B773	O	CTL	P	go	CL+	400	0	0	0,2	0,2	F	53	Bac++	2,828	54
1602	B773	O	HED	P	nogo	CL+	520	0	NA	0,2	0,2	F	53	Bac++	2,828	54
1603	B773	O	HED	Q	nogo	CL+	520	0	NA	0,2	0,2	F	53	Bac++	2,828	54
1604	B773	O	LED	Q	nogo	CL-	520	0	NA	0,2	0,2	F	53	Bac++	2,828	54
1605	B773	O	HED	Q	nogo	CL-	490	0	NA	0,2	0,2	F	53	Bac++	2,828	54
1606	B773	O	CTL	R	go	CL+	520	0	1	0,2	0,2	F	53	Bac++	2,828	54
1607	B773	O	CTL	P	nogo	CL+	510	0	NA	0,2	0,2	F	53	Bac++	2,828	54
1608	B773	O	CTL	Q	nogo	CL+	510	0	NA	0,2	0,2	F	53	Bac++	2,828	54
1609	B773	O	LED	Q	go	CL+	390	0	0	0,2	0,2	F	53	Bac++	2,828	54
1610	B773	O	CTL	R	nogo	CL-	520	0	NA	0,2	0,2	F	53	Bac++	2,828	54
1611	B773	O	CTL	Q	nogo	CL+	510	0	NA	0,2	0,2	F	53	Bac++	2,828	54
1612	B773	O	HED	Q	go	CL+	470	0	0	0,2	0,2	F	53	Bac++	2,828	54
1613	B773	O	CTL	Q	go	CL-	510	0	1	0,2	0,2	F	53	Bac++	2,828	54
1614	B773	O	HED	P	go	CL+	460	0	0	0,2	0,2	F	53	Bac++	2,828	54
1615	B773	O	CTL	P	nogo	CL-	510	0	NA	0,2	0,2	F	53	Bac++	2,828	54
1616	B773	O	HED	R	go	CL+	390	0	0	0,2	0,2	F	53	Bac++	2,828	54
1617	B773	O	CTL	Q	nogo	CL-	510	0	NA	0,2	0,2	F	53	Bac++	2,828	54
1618	B773	O	CTL	Q	nogo	CL+	520	0	NA	0,2	0,2	F	53	Bac++	2,828	54
1619	B773	O	CTL	Q	nogo	CL-	510	0	NA	0,2	0,2	F	53	Bac++	2,828	54
1620	B773	O	CTL	R	go	CL-	510	0	1	0,2	0,2	F	53	Bac++	2,828	54
1621	B773	O	CTL	P	go	CL+	360	0	0	0,2	0,2	F	53	Bac++	2,828	54
1622	B773	O	CTL	Q	nogo	CL-	510	0	NA	0,2	0,2	F	53	Bac++	2,828	54
1623	B773	O	HED	Q	nogo	CL-	510	0	NA	0,2	0,2	F	53	Bac++	2,828	54
1624	B773	O	LED	R	go	CL-	360	0	0	0,2	0,2	F	53	Bac++	2,828	54
1625	B773	O	CTL	P	go	CL+	440	0	0	0,2	0,2	F	53	Bac++	2,828	54
1626	B773	O	HED	P	nogo	CL-	520	0	NA	0,2	0,2	F	53	Bac++	2,828	54
1627	B773	O	HED	Q	nogo	CL+	370	1	NA	0,2	0,2	F	53	Bac++	2,828	54
1628	B773	O	CTL	R	go	CL+	520	0	1	0,2	0,2	F	53	Bac++	2,828	54
1629	B773	O	LED	Q	go	CL-	390	0	0	0,2	0,2	F	53	Bac++	2,828	54
1630	B773	O	LED	Q	nogo	CL+	520	0	NA	0,2	0,2	F	53	Bac++	2,828	54
1631	B773	O	CTL	R	go	CL-	450	0	0	0,2	0,2	F	53	Bac++	2,828	54
1632	B773	O	LED	P	nogo	CL-	520	0	NA	0,2	0,2	F	53	Bac++	2,828	54
1633	B773	O	LED	P	go	CL+	470	0	0	0,2	0,2	F	53	Bac++	2,828	54
1634	B773	O	HED	Q	go	CL-	520	0	1	0,2	0,2	F	53	Bac++	2,828	54
1635	B773	O	LED	R	nogo	CL-	520	0	NA	0,2	0,2	F	53	Bac++	2,828	54
1636	B773	O	HED	R	nogo	CL-	510	0	NA	0,2	0,2	F	53	Bac++	2,828	54
1637	B773	O	LED	R	nogo	CL-	510	0	NA	0,2	0,2	F	53	Bac++	2,828	54
1638	B773	O	LED	P	nogo	CL+	510	0	NA	0,2	0,2	F	53	Bac++	2,828	54
1639	B773	O	HED	P	nogo	CL-	520	0	NA	0,2	0,2	F	53	Bac++	2,828	54
1640	B773	O	CTL	P	nogo	CL-	510	0	NA	0,2	0,2	F	53	Bac++	2,828	54
1641	B773	O	LED	Q	nogo	CL+	510	0	NA	0,2	0,2	F	53	Bac++	2,828	54
1642	B773	O	HED	Q	nogo	CL+	510	0	NA	0,2	0,2	F	53	Bac++	2,828	54
1643	B773	O	LED	P	nogo	CL-	520	0	NA	0,2	0,2	F	53	Bac++	2,828	54
1644	B773	O	CTL	R	go	CL+	370	0	0	0,2	0,2	F	53	Bac++	2,828	54
1645	B773	O	HED	R	nogo	CL+	510	0	NA	0,2	0,2	F	53	Bac++	2,828	54
1646	B773	O	CTL	R	go	CL-	440	0	0	0,2	0,2	F	53	Bac++	2,828	54
1647	B773	O	CTL	P	nogo	CL+	520	0	NA	0,2	0,2	F	53	Bac++	2,828	54
1648	B773	O	HED	Q	nogo	CL-	520	0	NA	0,2	0,2	F	53	Bac++	2,828	54
1649	B773	O	CTL	P	go	CL-	400	0	0	0,2	0,2	F	53	Bac++	2,828	54
1650	B773	O	LED	Q	go	CL+	470	0	0	0,2	0,2	F	53	Bac++	2,828	54
1651	B773	O	LED	P	nogo	CL-	510	0	NA	0,2	0,2	F	53	Bac++	2,828	54
1652	B773	O	CTL	R	nogo	CL-	510	0	NA	0,2	0,2	F	53	Bac++	2,828	54
1653	B773	O	CTL	R	nogo	CL+	520	0	NA	0,2	0,2	F	53	Bac++	2,828	54
1654	B773	O	HED	P	go	CL-	470	0	0	0,2	0,2	F	53	Bac++	2,828	54
1655	B773	O	HED	Q	go	CL+	390	0	0	0,2	0,2	F	53	Bac++	2,828	54
1656	B773	O	CTL	R	go	CL+	420	0	0	0,2	0,2	F	53	Bac++	2,828	54
1657	B773	O	CTL	Q	nogo	CL-	520	0	NA	0,2	0,2	F	53	Bac++	2,828	54
1658	B773	O	CTL	P	go	CL+	420	0	0	0,2	0,2	F	53	Bac++	2,828	54
1659	B773	O	CTL	Q	go	CL-	420	0	0	0,2	0,2	F	53	Bac++	2,828	54
1660	B773	O	HED	P	nogo	CL+	520	0	NA	0,2	0,2	F	53	Bac++	2,828	54
1661	B773	O	HED	P	nogo	CL+	520	0	NA	0,2	0,2	F	53	Bac++	2,828	54
1662	B773	O	CTL	Q	nogo	CL+	510	0	NA	0,2	0,2	F	53	Bac++	2,828	54
1663	B773	O	CTL	P	nogo	CL+	510	0	NA	0,2	0,2	F	53	Bac++	2,828	54
1664	B773	O	LED	R	go	CL-	430	0	0	0,2	0,2	F	53	Bac++	2,828	54
1665	B773	O	CTL	Q	nogo	CL-	510	0	NA	0,2	0,2	F	53	Bac++	2,828	54
1666	B773	O	CTL	P	nogo	CL-	510	0	NA	0,2	0,2	F	53	Bac++	2,828	54
1667	B773	O	CTL	Q	go	CL+	510	0	1	0,2	0,2	F	53	Bac++	2,828	54
1668	B773	O	LED	P	nogo	CL-	520	0	NA	0,2	0,2	F	53	Bac++	2,828	54
1669	B773	O	HED	P	nogo	CL+	520	0	NA	0,2	0,2	F	53	Bac++	2,828	54
1670	B773	O	HED	Q	go	CL-	480	0	0	0,2	0,2	F	53	Bac++	2,828	54
1671	B773	O	LED	Q	go	CL+	400	0	0	0,2	0,2	F	53	Bac++	2,828	54
1672	B773	O	CTL	R	go	CL-	470	0	0	0,2	0,2	F	53	Bac++	2,828	54
1673	B773	O	CTL	Q	go	CL-	420	0	0	0,2	0,2	F	53	Bac++	2,828	54
1674	B773	O	CTL	R	nogo	CL+	520	0	NA	0,2	0,2	F	53	Bac++	2,828	54
1675	B773	O	CTL	Q	nogo	CL-	520	0	NA	0,2	0,2	F	53	Bac++	2,828	54
1676	B773	O	HED	P	go	CL+	360	0	0	0,2	0,2	F	53	Bac++	2,828	54
1677	B773	O	LED	R	go	CL+	480	0	0	0,2	0,2	F	53	Bac++	2,828	54
1678	B773	O	HED	P	go	CL-	500	0	0	0,2	0,2	F	53	Bac++	2,828	54
1679	B773	O	LED	P	nogo	CL+	510	0	NA	0,2	0,2	F	53	Bac++	2,828	54
1680	B773	O	CTL	Q	go	CL+	420	0	0	0,2	0,2	F	53	Bac++	2,828	54
1681	C182	S	CTL	Q	go	CL+	430	0	0	8,7	9	F	51	Bac++	0,707	54
1682	C182	S	CTL	Q	go	CL-	420	0	0	8,7	9	F	51	Bac++	0,707	54
1683	C182	S	CTL	P	nogo	CL-	520	0	NA	8,7	9	F	51	Bac++	0,707	54
1684	C182	S	CTL	R	nogo	CL-	520	0	NA	8,7	9	F	51	Bac++	0,707	54
1685	C182	S	LED	P	nogo	CL-	510	0	NA	8,7	9	F	51	Bac++	0,707	54
1686	C182	S	LED	R	nogo	CL+	510	0	NA	8,7	9	F	51	Bac++	0,707	54
1687	C182	S	HED	R	nogo	CL+	520	0	NA	8,7	9	F	51	Bac++	0,707	54
1688	C182	S	CTL	Q	go	CL-	420	0	0	8,7	9	F	51	Bac++	0,707	54
1689	C182	S	HED	R	nogo	CL+	510	0	NA	8,7	9	F	51	Bac++	0,707	54
1690	C182	S	CTL	Q	nogo	CL+	510	0	NA	8,7	9	F	51	Bac++	0,707	54
1691	C182	S	CTL	Q	nogo	CL-	510	0	NA	8,7	9	F	51	Bac++	0,707	54
1692	C182	S	CTL	Q	nogo	CL+	520	0	NA	8,7	9	F	51	Bac++	0,707	54
1693	C182	S	HED	Q	go	CL-	430	0	0	8,7	9	F	51	Bac++	0,707	54
1694	C182	S	HED	P	nogo	CL+	520	0	NA	8,7	9	F	51	Bac++	0,707	54
1695	C182	S	HED	Q	nogo	CL+	510	0	NA	8,7	9	F	51	Bac++	0,707	54
1696	C182	S	CTL	R	nogo	CL-	510	0	NA	8,7	9	F	51	Bac++	0,707	54
1697	C182	S	HED	R	go	CL+	520	0	1	8,7	9	F	51	Bac++	0,707	54
1698	C182	S	LED	R	go	CL-	420	0	0	8,7	9	F	51	Bac++	0,707	54
1699	C182	S	CTL	Q	nogo	CL+	520	0	NA	8,7	9	F	51	Bac++	0,707	54
1700	C182	S	CTL	R	nogo	CL-	510	0	NA	8,7	9	F	51	Bac++	0,707	54
1701	C182	S	HED	P	go	CL+	410	0	0	8,7	9	F	51	Bac++	0,707	54
1702	C182	S	CTL	Q	nogo	CL-	520	0	NA	8,7	9	F	51	Bac++	0,707	54
1703	C182	S	CTL	Q	go	CL-	480	0	0	8,7	9	F	51	Bac++	0,707	54
1704	C182	S	HED	Q	go	CL+	440	0	0	8,7	9	F	51	Bac++	0,707	54
1705	C182	S	CTL	R	go	CL+	430	0	0	8,7	9	F	51	Bac++	0,707	54
1706	C182	S	CTL	R	go	CL-	380	0	0	8,7	9	F	51	Bac++	0,707	54
1707	C182	S	LED	R	go	CL-	440	0	0	8,7	9	F	51	Bac++	0,707	54
1708	C182	S	LED	Q	go	CL+	510	0	1	8,7	9	F	51	Bac++	0,707	54
1709	C182	S	LED	R	go	CL+	390	0	0	8,7	9	F	51	Bac++	0,707	54
1710	C182	S	CTL	P	go	CL-	430	0	0	8,7	9	F	51	Bac++	0,707	54
1711	C182	S	HED	R	nogo	CL+	510	0	NA	8,7	9	F	51	Bac++	0,707	54
1712	C182	S	CTL	Q	nogo	CL-	510	0	NA	8,7	9	F	51	Bac++	0,707	54
1713	C182	S	LED	Q	go	CL-	410	0	0	8,7	9	F	51	Bac++	0,707	54
1714	C182	S	HED	R	go	CL-	430	0	0	8,7	9	F	51	Bac++	0,707	54
1715	C182	S	HED	P	go	CL-	440	0	0	8,7	9	F	51	Bac++	0,707	54
1716	C182	S	CTL	R	go	CL-	370	0	0	8,7	9	F	51	Bac++	0,707	54
1717	C182	S	HED	Q	nogo	CL+	520	0	NA	8,7	9	F	51	Bac++	0,707	54
1718	C182	S	CTL	R	go	CL+	520	0	1	8,7	9	F	51	Bac++	0,707	54
1719	C182	S	CTL	P	nogo	CL+	520	0	NA	8,7	9	F	51	Bac++	0,707	54
1720	C182	S	LED	R	nogo	CL-	510	0	NA	8,7	9	F	51	Bac++	0,707	54
1721	C182	S	LED	Q	go	CL+	520	0	0	8,7	9	F	51	Bac++	0,707	54
1722	C182	S	LED	R	nogo	CL+	510	0	NA	8,7	9	F	51	Bac++	0,707	54
1723	C182	S	HED	Q	nogo	CL-	510	0	NA	8,7	9	F	51	Bac++	0,707	54
1724	C182	S	LED	P	go	CL+	440	0	0	8,7	9	F	51	Bac++	0,707	54
1725	C182	S	HED	R	nogo	CL+	510	0	NA	8,7	9	F	51	Bac++	0,707	54
1726	C182	S	LED	Q	go	CL-	420	0	0	8,7	9	F	51	Bac++	0,707	54
1727	C182	S	LED	R	go	CL-	440	0	0	8,7	9	F	51	Bac++	0,707	54
1728	C182	S	LED	R	nogo	CL+	500	0	NA	8,7	9	F	51	Bac++	0,707	54
1729	C182	S	HED	P	go	CL+	440	0	0	8,7	9	F	51	Bac++	0,707	54
1730	C182	S	HED	Q	go	CL+	430	0	0	8,7	9	F	51	Bac++	0,707	54
1731	C182	S	HED	Q	go	CL+	410	0	0	8,7	9	F	51	Bac++	0,707	54
1732	C182	S	LED	P	nogo	CL+	520	0	NA	8,7	9	F	51	Bac++	0,707	54
1733	C182	S	CTL	R	go	CL-	490	0	0	8,7	9	F	51	Bac++	0,707	54
1734	C182	S	CTL	R	nogo	CL-	510	0	NA	8,7	9	F	51	Bac++	0,707	54
1735	C182	S	CTL	P	nogo	CL+	520	0	NA	8,7	9	F	51	Bac++	0,707	54
1736	C182	S	CTL	Q	go	CL-	390	0	0	8,7	9	F	51	Bac++	0,707	54
1737	C182	S	LED	R	go	CL+	360	0	0	8,7	9	F	51	Bac++	0,707	54
1738	C182	S	LED	Q	nogo	CL-	510	0	NA	8,7	9	F	51	Bac++	0,707	54
1739	C182	S	CTL	R	go	CL+	370	0	0	8,7	9	F	51	Bac++	0,707	54
1740	C182	S	LED	P	nogo	CL-	520	0	NA	8,7	9	F	51	Bac++	0,707	54
1741	C182	S	HED	Q	nogo	CL-	350	1	NA	8,7	9	F	51	Bac++	0,707	54
1742	C182	S	CTL	Q	go	CL-	520	0	1	8,7	9	F	51	Bac++	0,707	54
1743	C182	S	HED	Q	nogo	CL-	520	0	NA	8,7	9	F	51	Bac++	0,707	54
1744	C182	S	CTL	P	nogo	CL-	510	0	NA	8,7	9	F	51	Bac++	0,707	54
1745	C182	S	CTL	Q	go	CL+	490	0	0	8,7	9	F	51	Bac++	0,707	54
1746	C182	S	HED	P	nogo	CL-	510	0	NA	8,7	9	F	51	Bac++	0,707	54
1747	C182	S	CTL	P	nogo	CL-	510	0	NA	8,7	9	F	51	Bac++	0,707	54
1748	C182	S	CTL	R	nogo	CL-	520	0	NA	8,7	9	F	51	Bac++	0,707	54
1749	C182	S	CTL	P	go	CL-	410	0	0	8,7	9	F	51	Bac++	0,707	54
1750	C182	S	HED	Q	nogo	CL-	520	0	NA	8,7	9	F	51	Bac++	0,707	54
1751	C182	S	HED	R	nogo	CL+	520	0	NA	8,7	9	F	51	Bac++	0,707	54
1752	C182	S	CTL	Q	go	CL+	420	0	0	8,7	9	F	51	Bac++	0,707	54
1753	C182	S	CTL	P	nogo	CL-	520	0	NA	8,7	9	F	51	Bac++	0,707	54
1754	C182	S	LED	R	nogo	CL-	520	0	NA	8,7	9	F	51	Bac++	0,707	54
1755	C182	S	HED	Q	go	CL-	450	0	0	8,7	9	F	51	Bac++	0,707	54
1756	C182	S	CTL	P	go	CL+	470	0	0	8,7	9	F	51	Bac++	0,707	54
1757	C182	S	HED	P	nogo	CL-	520	0	NA	8,7	9	F	51	Bac++	0,707	54
1758	C182	S	CTL	P	go	CL+	500	0	0	8,7	9	F	51	Bac++	0,707	54
1759	C182	S	HED	Q	nogo	CL-	520	0	NA	8,7	9	F	51	Bac++	0,707	54
1760	C182	S	HED	R	nogo	CL-	520	0	NA	8,7	9	F	51	Bac++	0,707	54
1761	C182	S	HED	Q	nogo	CL-	510	0	NA	8,7	9	F	51	Bac++	0,707	54
1762	C182	S	CTL	P	nogo	CL+	520	0	NA	8,7	9	F	51	Bac++	0,707	54
1763	C182	S	HED	R	nogo	CL-	510	0	NA	8,7	9	F	51	Bac++	0,707	54
1764	C182	S	CTL	P	go	CL+	390	0	0	8,7	9	F	51	Bac++	0,707	54
1765	C182	S	LED	R	go	CL-	380	0	0	8,7	9	F	51	Bac++	0,707	54
1766	C182	S	CTL	R	nogo	CL+	510	0	NA	8,7	9	F	51	Bac++	0,707	54
1767	C182	S	HED	P	nogo	CL+	520	0	NA	8,7	9	F	51	Bac++	0,707	54
1768	C182	S	HED	Q	nogo	CL-	510	0	NA	8,7	9	F	51	Bac++	0,707	54
1769	C182	S	HED	R	nogo	CL-	510	0	NA	8,7	9	F	51	Bac++	0,707	54
1770	C182	S	HED	Q	nogo	CL+	520	0	NA	8,7	9	F	51	Bac++	0,707	54
1771	C182	S	CTL	Q	go	CL-	450	0	0	8,7	9	F	51	Bac++	0,707	54
1772	C182	S	LED	Q	go	CL-	490	0	0	8,7	9	F	51	Bac++	0,707	54
1773	C182	S	HED	R	go	CL-	520	0	1	8,7	9	F	51	Bac++	0,707	54
1774	C182	S	CTL	P	nogo	CL-	520	0	NA	8,7	9	F	51	Bac++	0,707	54
1775	C182	S	CTL	R	go	CL+	500	0	0	8,7	9	F	51	Bac++	0,707	54
1776	C182	S	HED	R	nogo	CL+	520	0	NA	8,7	9	F	51	Bac++	0,707	54
1777	C182	S	HED	P	go	CL+	420	0	0	8,7	9	F	51	Bac++	0,707	54
1778	C182	S	CTL	Q	go	CL+	450	0	0	8,7	9	F	51	Bac++	0,707	54
1779	C182	S	HED	P	go	CL-	420	0	0	8,7	9	F	51	Bac++	0,707	54
1780	C182	S	CTL	Q	nogo	CL-	510	0	NA	8,7	9	F	51	Bac++	0,707	54
1781	C182	S	LED	P	go	CL+	410	0	0	8,7	9	F	51	Bac++	0,707	54
1782	C182	S	LED	P	go	CL-	490	0	0	8,7	9	F	51	Bac++	0,707	54
1783	C182	S	HED	P	go	CL+	460	0	0	8,7	9	F	51	Bac++	0,707	54
1784	C182	S	HED	R	go	CL+	470	0	0	8,7	9	F	51	Bac++	0,707	54
1785	C182	S	CTL	P	go	CL+	520	0	1	8,7	9	F	51	Bac++	0,707	54
1786	C182	S	HED	Q	go	CL-	490	0	0	8,7	9	F	51	Bac++	0,707	54
1787	C182	S	CTL	Q	nogo	CL-	520	0	NA	8,7	9	F	51	Bac++	0,707	54
1788	C182	S	HED	R	nogo	CL+	510	0	NA	8,7	9	F	51	Bac++	0,707	54
1789	C182	S	HED	R	go	CL-	420	0	0	8,7	9	F	51	Bac++	0,707	54
1790	C182	S	CTL	R	nogo	CL-	510	0	NA	8,7	9	F	51	Bac++	0,707	54
1791	C182	S	CTL	P	nogo	CL-	510	0	NA	8,7	9	F	51	Bac++	0,707	54
1792	C182	S	CTL	P	go	CL+	450	0	0	8,7	9	F	51	Bac++	0,707	54
1793	C182	S	CTL	R	go	CL+	370	0	0	8,7	9	F	51	Bac++	0,707	54
1794	C182	S	LED	Q	nogo	CL+	500	0	NA	8,7	9	F	51	Bac++	0,707	54
1795	C182	S	HED	Q	go	CL+	370	0	0	8,7	9	F	51	Bac++	0,707	54
1796	C182	S	HED	R	nogo	CL-	510	0	NA	8,7	9	F	51	Bac++	0,707	54
1797	C182	S	HED	P	go	CL-	460	0	0	8,7	9	F	51	Bac++	0,707	54
1798	C182	S	LED	R	go	CL+	380	0	0	8,7	9	F	51	Bac++	0,707	54
1799	C182	S	LED	Q	nogo	CL+	510	0	NA	8,7	9	F	51	Bac++	0,707	54
1800	C182	S	CTL	R	go	CL-	440	0	0	8,7	9	F	51	Bac++	0,707	54
1801	C182	S	HED	P	go	CL+	380	0	0	8,7	9	F	51	Bac++	0,707	54
1802	C182	S	HED	P	nogo	CL-	510	0	NA	8,7	9	F	51	Bac++	0,707	54
1803	C182	S	CTL	P	go	CL+	440	0	0	8,7	9	F	51	Bac++	0,707	54
1804	C182	S	HED	P	nogo	CL+	410	1	NA	8,7	9	F	51	Bac++	0,707	54
1805	C182	S	CTL	P	go	CL-	440	0	0	8,7	9	F	51	Bac++	0,707	54
1806	C182	S	HED	P	go	CL+	390	0	0	8,7	9	F	51	Bac++	0,707	54
1807	C182	S	CTL	Q	go	CL+	420	0	0	8,7	9	F	51	Bac++	0,707	54
1808	C182	S	HED	P	go	CL-	410	0	0	8,7	9	F	51	Bac++	0,707	54
1809	C182	S	HED	R	nogo	CL+	520	0	NA	8,7	9	F	51	Bac++	0,707	54
1810	C182	S	CTL	R	nogo	CL+	520	0	NA	8,7	9	F	51	Bac++	0,707	54
1811	C182	S	HED	P	go	CL+	480	0	0	8,7	9	F	51	Bac++	0,707	54
1812	C182	S	CTL	R	nogo	CL+	510	0	NA	8,7	9	F	51	Bac++	0,707	54
1813	C182	S	HED	P	nogo	CL-	510	0	NA	8,7	9	F	51	Bac++	0,707	54
1814	C182	S	LED	P	nogo	CL-	510	0	NA	8,7	9	F	51	Bac++	0,707	54
1815	C182	S	HED	Q	go	CL-	430	0	0	8,7	9	F	51	Bac++	0,707	54
1816	C182	S	HED	Q	nogo	CL+	510	0	NA	8,7	9	F	51	Bac++	0,707	54
1817	C182	S	CTL	R	go	CL-	460	0	0	8,7	9	F	51	Bac++	0,707	54
1818	C182	S	CTL	Q	nogo	CL+	510	0	NA	8,7	9	F	51	Bac++	0,707	54
1819	C182	S	LED	R	nogo	CL+	520	0	NA	8,7	9	F	51	Bac++	0,707	54
1820	C182	S	LED	P	nogo	CL-	500	0	NA	8,7	9	F	51	Bac++	0,707	54
1821	C182	S	HED	R	nogo	CL-	510	0	NA	8,7	9	F	51	Bac++	0,707	54
1822	C182	S	HED	P	nogo	CL+	510	0	NA	8,7	9	F	51	Bac++	0,707	54
1823	C182	S	CTL	R	nogo	CL+	520	0	NA	8,7	9	F	51	Bac++	0,707	54
1824	C182	S	HED	Q	go	CL+	520	0	1	8,7	9	F	51	Bac++	0,707	54
1825	C182	S	LED	P	nogo	CL-	510	0	NA	8,7	9	F	51	Bac++	0,707	54
1826	C182	S	CTL	P	nogo	CL-	510	0	NA	8,7	9	F	51	Bac++	0,707	54
1827	C182	S	CTL	R	go	CL-	380	0	0	8,7	9	F	51	Bac++	0,707	54
1828	C182	S	CTL	R	nogo	CL+	510	0	NA	8,7	9	F	51	Bac++	0,707	54
1829	C182	S	HED	P	go	CL+	420	0	0	8,7	9	F	51	Bac++	0,707	54
1830	C182	S	CTL	Q	nogo	CL-	510	0	NA	8,7	9	F	51	Bac++	0,707	54
1831	C182	S	CTL	P	go	CL-	510	0	1	8,7	9	F	51	Bac++	0,707	54
1832	C182	S	LED	R	nogo	CL-	520	0	NA	8,7	9	F	51	Bac++	0,707	54
1833	C182	S	LED	Q	go	CL+	420	0	0	8,7	9	F	51	Bac++	0,707	54
1834	C182	S	CTL	R	nogo	CL-	510	0	NA	8,7	9	F	51	Bac++	0,707	54
1835	C182	S	HED	P	go	CL-	450	0	0	8,7	9	F	51	Bac++	0,707	54
1836	C182	S	HED	P	nogo	CL+	510	0	NA	8,7	9	F	51	Bac++	0,707	54
1837	C182	S	CTL	R	nogo	CL+	510	0	NA	8,7	9	F	51	Bac++	0,707	54
1838	C182	S	HED	P	nogo	CL-	510	0	NA	8,7	9	F	51	Bac++	0,707	54
1839	C182	S	HED	R	nogo	CL-	510	0	NA	8,7	9	F	51	Bac++	0,707	54
1840	C182	S	HED	Q	go	CL+	390	0	0	8,7	9	F	51	Bac++	0,707	54
1841	C182	S	LED	P	nogo	CL+	510	0	NA	8,7	9	F	51	Bac++	0,707	54
1842	C182	S	CTL	P	go	CL+	470	0	0	8,7	9	F	51	Bac++	0,707	54
1843	C182	S	LED	R	go	CL+	420	0	0	8,7	9	F	51	Bac++	0,707	54
1844	C182	S	HED	Q	go	CL+	510	0	1	8,7	9	F	51	Bac++	0,707	54
1845	C182	S	CTL	Q	nogo	CL+	500	0	NA	8,7	9	F	51	Bac++	0,707	54
1846	C182	S	HED	P	nogo	CL-	520	0	NA	8,7	9	F	51	Bac++	0,707	54
1847	C182	S	CTL	P	nogo	CL-	520	0	NA	8,7	9	F	51	Bac++	0,707	54
1848	C182	S	HED	Q	go	CL-	450	0	0	8,7	9	F	51	Bac++	0,707	54
1849	C182	S	HED	Q	nogo	CL+	520	0	NA	8,7	9	F	51	Bac++	0,707	54
1850	C182	S	CTL	R	go	CL-	510	0	1	8,7	9	F	51	Bac++	0,707	54
1851	C182	S	LED	P	go	CL-	440	0	0	8,7	9	F	51	Bac++	0,707	54
1852	C182	S	LED	Q	go	CL+	500	0	1	8,7	9	F	51	Bac++	0,707	54
1853	C182	S	HED	R	go	CL+	450	0	0	8,7	9	F	51	Bac++	0,707	54
1854	C182	S	CTL	R	nogo	CL-	510	0	NA	8,7	9	F	51	Bac++	0,707	54
1855	C182	S	CTL	R	nogo	CL+	520	0	NA	8,7	9	F	51	Bac++	0,707	54
1856	C182	S	LED	P	nogo	CL-	500	0	NA	8,7	9	F	51	Bac++	0,707	54
1857	C182	S	LED	Q	nogo	CL+	520	0	NA	8,7	9	F	51	Bac++	0,707	54
1858	C182	S	LED	Q	nogo	CL+	520	0	NA	8,7	9	F	51	Bac++	0,707	54
1859	C182	S	CTL	Q	nogo	CL+	520	0	NA	8,7	9	F	51	Bac++	0,707	54
1860	C182	S	CTL	P	go	CL-	460	0	0	8,7	9	F	51	Bac++	0,707	54
1861	C182	S	CTL	P	nogo	CL+	510	0	NA	8,7	9	F	51	Bac++	0,707	54
1862	C182	S	CTL	P	go	CL-	430	0	0	8,7	9	F	51	Bac++	0,707	54
1863	C182	S	CTL	R	nogo	CL+	510	0	NA	8,7	9	F	51	Bac++	0,707	54
1864	C182	S	HED	Q	nogo	CL+	520	0	NA	8,7	9	F	51	Bac++	0,707	54
1865	C182	S	CTL	R	go	CL-	390	0	0	8,7	9	F	51	Bac++	0,707	54
1866	C182	S	CTL	Q	go	CL-	410	0	0	8,7	9	F	51	Bac++	0,707	54
1867	C182	S	HED	Q	nogo	CL-	520	0	NA	8,7	9	F	51	Bac++	0,707	54
1868	C182	S	LED	R	go	CL-	440	0	0	8,7	9	F	51	Bac++	0,707	54
1869	C182	S	LED	R	go	CL+	400	0	0	8,7	9	F	51	Bac++	0,707	54
1870	C182	S	CTL	P	go	CL-	420	0	0	8,7	9	F	51	Bac++	0,707	54
1871	C182	S	LED	R	go	CL+	440	0	0	8,7	9	F	51	Bac++	0,707	54
1872	C182	S	LED	Q	go	CL-	460	0	0	8,7	9	F	51	Bac++	0,707	54
1873	C182	S	HED	R	go	CL-	450	0	0	8,7	9	F	51	Bac++	0,707	54
1874	C182	S	CTL	Q	go	CL+	400	0	0	8,7	9	F	51	Bac++	0,707	54
1875	C182	S	CTL	P	go	CL+	420	0	0	8,7	9	F	51	Bac++	0,707	54
1876	C182	S	CTL	P	go	CL-	410	0	0	8,7	9	F	51	Bac++	0,707	54
1877	C182	S	CTL	Q	nogo	CL+	490	0	NA	8,7	9	F	51	Bac++	0,707	54
1878	C182	S	HED	Q	go	CL+	330	0	0	8,7	9	F	51	Bac++	0,707	54
1879	C182	S	LED	Q	nogo	CL+	510	0	NA	8,7	9	F	51	Bac++	0,707	54
1880	C182	S	CTL	Q	nogo	CL-	520	0	NA	8,7	9	F	51	Bac++	0,707	54
1881	C182	S	CTL	Q	nogo	CL-	510	0	NA	8,7	9	F	51	Bac++	0,707	54
1882	C182	S	HED	Q	nogo	CL-	520	0	NA	8,7	9	F	51	Bac++	0,707	54
1883	C182	S	HED	Q	go	CL-	370	0	0	8,7	9	F	51	Bac++	0,707	54
1884	C182	S	HED	Q	go	CL-	510	0	1	8,7	9	F	51	Bac++	0,707	54
1885	C182	S	HED	Q	go	CL+	430	0	0	8,7	9	F	51	Bac++	0,707	54
1886	C182	S	LED	Q	go	CL-	370	0	0	8,7	9	F	51	Bac++	0,707	54
1887	C182	S	CTL	Q	go	CL+	420	0	0	8,7	9	F	51	Bac++	0,707	54
1888	C182	S	LED	P	go	CL+	420	0	0	8,7	9	F	51	Bac++	0,707	54
1889	C182	S	LED	P	nogo	CL-	520	0	NA	8,7	9	F	51	Bac++	0,707	54
1890	C182	S	HED	Q	go	CL-	520	0	1	8,7	9	F	51	Bac++	0,707	54
1891	C182	S	CTL	P	nogo	CL-	490	0	NA	8,7	9	F	51	Bac++	0,707	54
1892	C182	S	CTL	Q	go	CL-	460	0	0	8,7	9	F	51	Bac++	0,707	54
1893	C182	S	LED	Q	go	CL-	450	0	0	8,7	9	F	51	Bac++	0,707	54
1894	C182	S	CTL	P	nogo	CL+	510	0	NA	8,7	9	F	51	Bac++	0,707	54
1895	C182	S	LED	P	nogo	CL+	510	0	NA	8,7	9	F	51	Bac++	0,707	54
1896	C182	S	CTL	P	go	CL-	510	0	1	8,7	9	F	51	Bac++	0,707	54
1897	C182	S	CTL	R	go	CL-	420	0	0	8,7	9	F	51	Bac++	0,707	54
1898	C182	S	LED	Q	nogo	CL+	520	0	NA	8,7	9	F	51	Bac++	0,707	54
1899	C182	S	CTL	Q	go	CL-	410	0	0	8,7	9	F	51	Bac++	0,707	54
1900	C182	S	LED	R	nogo	CL-	520	0	NA	8,7	9	F	51	Bac++	0,707	54
1901	C182	S	LED	R	nogo	CL+	510	0	NA	8,7	9	F	51	Bac++	0,707	54
1902	C182	S	LED	R	go	CL+	440	0	0	8,7	9	F	51	Bac++	0,707	54
1903	C182	S	CTL	R	nogo	CL+	510	0	NA	8,7	9	F	51	Bac++	0,707	54
1904	C182	S	LED	R	go	CL-	510	0	1	8,7	9	F	51	Bac++	0,707	54
1905	C182	S	LED	P	go	CL-	390	0	0	8,7	9	F	51	Bac++	0,707	54
1906	C182	S	CTL	Q	nogo	CL-	520	0	NA	8,7	9	F	51	Bac++	0,707	54
1907	C182	S	HED	Q	nogo	CL+	520	0	NA	8,7	9	F	51	Bac++	0,707	54
1908	C182	S	LED	P	go	CL-	410	0	0	8,7	9	F	51	Bac++	0,707	54
1909	C182	S	CTL	R	go	CL+	510	0	1	8,7	9	F	51	Bac++	0,707	54
1910	C182	S	HED	Q	go	CL+	410	0	0	8,7	9	F	51	Bac++	0,707	54
1911	C182	S	CTL	R	nogo	CL+	520	0	NA	8,7	9	F	51	Bac++	0,707	54
1912	C182	S	HED	R	nogo	CL-	510	0	NA	8,7	9	F	51	Bac++	0,707	54
1913	C182	S	CTL	R	go	CL+	390	0	0	8,7	9	F	51	Bac++	0,707	54
1914	C182	S	HED	R	go	CL-	470	0	0	8,7	9	F	51	Bac++	0,707	54
1915	C182	S	CTL	R	go	CL+	400	0	0	8,7	9	F	51	Bac++	0,707	54
1916	C182	S	CTL	R	nogo	CL+	510	0	NA	8,7	9	F	51	Bac++	0,707	54
1917	C182	S	CTL	R	nogo	CL+	520	0	NA	8,7	9	F	51	Bac++	0,707	54
1918	C182	S	CTL	P	nogo	CL-	510	0	NA	8,7	9	F	51	Bac++	0,707	54
1919	C182	S	HED	Q	go	CL+	400	0	0	8,7	9	F	51	Bac++	0,707	54
1920	C182	S	CTL	P	nogo	CL+	510	0	NA	8,7	9	F	51	Bac++	0,707	54
1921	C182	S	HED	R	go	CL+	420	0	0	8,7	9	F	51	Bac++	0,707	54
1922	C182	S	CTL	P	nogo	CL-	510	0	NA	8,7	9	F	51	Bac++	0,707	54
1923	C182	S	LED	P	nogo	CL+	510	0	NA	8,7	9	F	51	Bac++	0,707	54
1924	C182	S	CTL	Q	go	CL-	400	0	0	8,7	9	F	51	Bac++	0,707	54
1925	C182	S	CTL	R	go	CL+	400	0	0	8,7	9	F	51	Bac++	0,707	54
1926	C182	S	HED	P	go	CL-	480	0	0	8,7	9	F	51	Bac++	0,707	54
1927	C182	S	CTL	R	go	CL-	440	0	0	8,7	9	F	51	Bac++	0,707	54
1928	C182	S	HED	Q	nogo	CL-	520	0	NA	8,7	9	F	51	Bac++	0,707	54
1929	C182	S	CTL	Q	nogo	CL+	520	0	NA	8,7	9	F	51	Bac++	0,707	54
1930	C182	S	CTL	P	go	CL-	500	0	0	8,7	9	F	51	Bac++	0,707	54
1931	C182	S	LED	P	nogo	CL+	510	0	NA	8,7	9	F	51	Bac++	0,707	54
1932	C182	S	CTL	R	go	CL+	440	0	0	8,7	9	F	51	Bac++	0,707	54
1933	C182	S	CTL	P	nogo	CL-	510	0	NA	8,7	9	F	51	Bac++	0,707	54
1934	C182	S	HED	Q	nogo	CL+	510	0	NA	8,7	9	F	51	Bac++	0,707	54
1935	C182	S	LED	Q	nogo	CL-	520	0	NA	8,7	9	F	51	Bac++	0,707	54
1936	C182	S	CTL	Q	go	CL-	510	0	1	8,7	9	F	51	Bac++	0,707	54
1937	C182	S	HED	P	go	CL+	410	0	0	8,7	9	F	51	Bac++	0,707	54
1938	C182	S	HED	P	nogo	CL+	520	0	NA	8,7	9	F	51	Bac++	0,707	54
1939	C182	S	LED	R	nogo	CL+	510	0	NA	8,7	9	F	51	Bac++	0,707	54
1940	C182	S	CTL	P	go	CL+	500	0	0	8,7	9	F	51	Bac++	0,707	54
1941	C182	S	CTL	Q	nogo	CL+	420	1	NA	8,7	9	F	51	Bac++	0,707	54
1942	C182	S	LED	P	nogo	CL+	510	0	NA	8,7	9	F	51	Bac++	0,707	54
1943	C182	S	HED	R	go	CL-	470	0	0	8,7	9	F	51	Bac++	0,707	54
1944	C182	S	HED	R	nogo	CL+	520	0	NA	8,7	9	F	51	Bac++	0,707	54
1945	C182	S	HED	R	go	CL-	510	0	1	8,7	9	F	51	Bac++	0,707	54
1946	C182	S	CTL	Q	nogo	CL-	510	0	NA	8,7	9	F	51	Bac++	0,707	54
1947	C182	S	CTL	R	nogo	CL+	510	0	NA	8,7	9	F	51	Bac++	0,707	54
1948	C182	S	LED	P	go	CL-	410	0	0	8,7	9	F	51	Bac++	0,707	54
1949	C182	S	HED	Q	nogo	CL-	520	0	NA	8,7	9	F	51	Bac++	0,707	54
1950	C182	S	CTL	R	nogo	CL+	510	0	NA	8,7	9	F	51	Bac++	0,707	54
1951	C182	S	HED	R	go	CL-	500	0	0	8,7	9	F	51	Bac++	0,707	54
1952	C182	S	CTL	R	go	CL-	420	0	0	8,7	9	F	51	Bac++	0,707	54
1953	C182	S	CTL	P	go	CL+	440	0	0	8,7	9	F	51	Bac++	0,707	54
1954	C182	S	HED	P	nogo	CL-	510	0	NA	8,7	9	F	51	Bac++	0,707	54
1955	C182	S	LED	Q	nogo	CL+	510	0	NA	8,7	9	F	51	Bac++	0,707	54
1956	C182	S	LED	R	go	CL+	480	0	0	8,7	9	F	51	Bac++	0,707	54
1957	C182	S	CTL	Q	go	CL+	450	0	0	8,7	9	F	51	Bac++	0,707	54
1958	C182	S	HED	Q	nogo	CL+	500	0	NA	8,7	9	F	51	Bac++	0,707	54
1959	C182	S	CTL	P	go	CL-	400	0	0	8,7	9	F	51	Bac++	0,707	54
1960	C182	S	CTL	P	nogo	CL-	520	0	NA	8,7	9	F	51	Bac++	0,707	54
1961	C182	S	CTL	P	nogo	CL+	520	0	NA	8,7	9	F	51	Bac++	0,707	54
1962	C182	S	CTL	P	go	CL+	500	0	0	8,7	9	F	51	Bac++	0,707	54
1963	C182	S	CTL	Q	nogo	CL+	500	0	NA	8,7	9	F	51	Bac++	0,707	54
1964	C182	S	CTL	R	nogo	CL-	500	0	NA	8,7	9	F	51	Bac++	0,707	54
1965	C182	S	HED	P	nogo	CL+	510	0	NA	8,7	9	F	51	Bac++	0,707	54
1966	C182	S	HED	Q	go	CL-	430	0	0	8,7	9	F	51	Bac++	0,707	54
1967	C182	S	CTL	P	nogo	CL+	520	0	NA	8,7	9	F	51	Bac++	0,707	54
1968	C182	S	CTL	Q	nogo	CL-	520	0	NA	8,7	9	F	51	Bac++	0,707	54
1969	C182	S	CTL	P	nogo	CL-	500	0	NA	8,7	9	F	51	Bac++	0,707	54
1970	C182	S	CTL	Q	go	CL-	450	0	0	8,7	9	F	51	Bac++	0,707	54
1971	C182	S	LED	Q	nogo	CL+	520	0	NA	8,7	9	F	51	Bac++	0,707	54
1972	C182	S	CTL	Q	go	CL-	430	0	0	8,7	9	F	51	Bac++	0,707	54
1973	C182	S	HED	Q	go	CL+	360	0	0	8,7	9	F	51	Bac++	0,707	54
1974	C182	S	CTL	P	go	CL-	390	0	0	8,7	9	F	51	Bac++	0,707	54
1975	C182	S	CTL	P	go	CL+	500	0	0	8,7	9	F	51	Bac++	0,707	54
1976	C182	S	LED	P	go	CL-	510	0	1	8,7	9	F	51	Bac++	0,707	54
1977	C182	S	CTL	Q	nogo	CL+	370	1	NA	8,7	9	F	51	Bac++	0,707	54
1978	C182	S	CTL	R	nogo	CL-	510	0	NA	8,7	9	F	51	Bac++	0,707	54
1979	C182	S	CTL	P	nogo	CL+	510	0	NA	8,7	9	F	51	Bac++	0,707	54
1980	C182	S	CTL	R	nogo	CL+	510	0	NA	8,7	9	F	51	Bac++	0,707	54
1981	C182	S	HED	P	go	CL-	440	0	0	8,7	9	F	51	Bac++	0,707	54
1982	C182	S	CTL	R	nogo	CL-	520	0	NA	8,7	9	F	51	Bac++	0,707	54
1983	C182	S	LED	R	nogo	CL-	510	0	NA	8,7	9	F	51	Bac++	0,707	54
1984	C182	S	HED	P	go	CL+	360	0	0	8,7	9	F	51	Bac++	0,707	54
1985	C182	S	HED	R	nogo	CL-	510	0	NA	8,7	9	F	51	Bac++	0,707	54
1986	C182	S	LED	R	go	CL+	400	0	0	8,7	9	F	51	Bac++	0,707	54
1987	C182	S	CTL	P	nogo	CL+	520	0	NA	8,7	9	F	51	Bac++	0,707	54
1988	C182	S	HED	P	nogo	CL+	520	0	NA	8,7	9	F	51	Bac++	0,707	54
1989	C182	S	HED	Q	nogo	CL+	520	0	NA	8,7	9	F	51	Bac++	0,707	54
1990	C182	S	CTL	R	nogo	CL-	510	0	NA	8,7	9	F	51	Bac++	0,707	54
1991	C182	S	CTL	Q	go	CL+	460	0	0	8,7	9	F	51	Bac++	0,707	54
1992	C182	S	LED	P	go	CL+	520	0	1	8,7	9	F	51	Bac++	0,707	54
1993	C182	S	CTL	P	nogo	CL+	500	0	NA	8,7	9	F	51	Bac++	0,707	54
1994	C182	S	LED	Q	go	CL-	390	0	0	8,7	9	F	51	Bac++	0,707	54
1995	C182	S	CTL	R	go	CL+	420	0	0	8,7	9	F	51	Bac++	0,707	54
1996	C182	S	LED	R	nogo	CL+	520	0	NA	8,7	9	F	51	Bac++	0,707	54
1997	C182	S	LED	P	go	CL-	460	0	0	8,7	9	F	51	Bac++	0,707	54
1998	C182	S	CTL	Q	go	CL-	410	0	0	8,7	9	F	51	Bac++	0,707	54
1999	C182	S	LED	R	nogo	CL-	520	0	NA	8,7	9	F	51	Bac++	0,707	54
[truncated: 28,577 more rows]
